# Supplementary material for: Large-scale bidirectional Mendelian randomization study identifies new gut microbiome significantly associated with immune thrombocytopenic purpura
Source: Front Microbiol. 2024 Jul 4;15:1423951. doi: 10.3389/fmicb.2024.1423951 (PMC11257036; doi:10.3389/fmicb.2024.1423951)
Supplement: Supplementary file 2 [file Data_Sheet_2.xls]

## Sheet: Table of Contents
Supplementary Tables
Contents	Description
Table S1	MR estimates for the causal association between gut microbiota and HSP
Table S2	Instrumental variables used in MR analysis of the causal association between gut microbiota and HSP
Table S3	MR estimates for the causal association between gut microbiota and ITP
Table S4	Instrumental variables used in MR analysis of the causal association between gut microbiota and ITP
Table S5	Heterogeneity of instrumental variables used for gut microbiota and HSP
Table S6	Heterogeneity of instrumental variables used for gut microbiota and ITP
Table S7	Hrizontal pleiotropy test of MR Egger regression for gut microbiota and HSP
Table S8	Hrizontal pleiotropy test of MR Egger regression for gut microbiota and ITP
Table S9	MR-PRESSO analysis for the causal association between gut microbiota and HSP
Table S10	MR-PRESSO analysis for the causal association between gut microbiota and ITP
Table S11	MR estimates for the causal association between HSP and ITP and gut microbiota
Table S12	Instrumental variables used in MR analysis of the causal association between HSP and ITP and gut microbiota
Table S13	Heterogeneity of instrumental variables used for HSP and ITP and gut microbiota
Table S14	Hrizontal pleiotropy test of MR Egger regression for HSP and ITP and gut microbiota
Table S15	MR-PRESSO analysis for the causal association between HSP and ITP and gut microbiota

## Sheet: Table S1
Table S1 MR estimates for the causal association between gut microbiota and HSP
Exposure (Bacterial taxa)	Outcome (HSP)
	Method	No.SNP	Pval	Or	95 CI%
phylum Actinobacteria	IVW	15	0.531155	0.863428	0.55-1.37
phylum Actinobacteria	MR Egger	15	0.2529	0.3	0.04-2.14
phylum Actinobacteria	Weighted median	15	0.792141	1.08975	0.58-2.07
phylum Actinobacteria	Weighted mode	15	0.851055	1.0931	0.44-2.72
phylum Actinobacteria	ML	15	0.551368	0.86726	0.54-1.39
phylum Actinobacteria	cML-MA	15	0.552075	0.852981	0.51-1.44
phylum Bacteroidetes	IVW	10	0.962369	1.01361	0.58-1.78
phylum Bacteroidetes	MR Egger	10	0.276384	0.477969	0.14-1.65
phylum Bacteroidetes	Weighted median	10	0.821665	1.0886	0.52-2.28
phylum Bacteroidetes	Weighted mode	10	0.895415	1.08096	0.35-3.34
phylum Bacteroidetes	ML	10	0.961273	1.01422	0.57-1.79
phylum Bacteroidetes	cML-MA	10	0.982742	1.00676	0.55-1.85
phylum Cyanobacteria	IVW	8	0.577766	1.13758	0.72-1.79
phylum Cyanobacteria	MR Egger	8	0.413717	0.487622	0.1-2.42
phylum Cyanobacteria	Weighted median	8	0.965541	0.988076	0.57-1.7
phylum Cyanobacteria	Weighted mode	8	0.784933	0.901594	0.44-1.84
phylum Cyanobacteria	ML	8	0.51784	1.14556	0.76-1.73
phylum Cyanobacteria	cML-MA	8	0.662868	1.10974	0.69-1.77
phylum Euryarchaeota	IVW	12	0.758399	0.959996	0.74-1.25
phylum Euryarchaeota	MR Egger	12	0.140057	0.412738	0.14-1.22
phylum Euryarchaeota	Weighted median	12	0.428712	0.869224	0.61-1.23
phylum Euryarchaeota	Weighted mode	12	0.351556	0.678252	0.31-1.48
phylum Euryarchaeota	ML	12	0.750962	0.960516	0.75-1.23
phylum Euryarchaeota	cML-MA	12	0.73596	0.953096	0.72-1.26
phylum Firmicutes	IVW	16	0.682562	0.917142	0.61-1.39
phylum Firmicutes	MR Egger	16	0.448388	1.47794	0.55-3.94
phylum Firmicutes	Weighted median	16	0.444306	0.805379	0.46-1.4
phylum Firmicutes	Weighted mode	16	0.567204	0.776862	0.33-1.81
phylum Firmicutes	ML	16	0.679662	0.91522	0.6-1.39
phylum Firmicutes	cML-MA	16	0.679996	0.907705	0.57-1.44
phylum Lentisphaerae	IVW	9	0.61154	1.11902	0.73-1.73
phylum Lentisphaerae	MR Egger	9	0.0262153	0.183712	0.06-0.6
phylum Lentisphaerae	Weighted median	9	0.561853	1.14651	0.72-1.82
phylum Lentisphaerae	Weighted mode	9	0.857569	0.939592	0.49-1.82
phylum Lentisphaerae	ML	9	0.465413	1.12777	0.82-1.56
phylum Lentisphaerae	cML-MA	9	0.730543	1.07296	0.72-1.6
phylum Proteobacteria	IVW	12	0.444462	1.21523	0.74-2
phylum Proteobacteria	MR Egger	12	0.934722	1.0612	0.27-4.24
phylum Proteobacteria	Weighted median	12	0.542685	1.23743	0.62-2.46
phylum Proteobacteria	Weighted mode	12	0.687982	1.20801	0.49-2.97
phylum Proteobacteria	ML	12	0.432682	1.22517	0.74-2.03
phylum Proteobacteria	cML-MA	12	0.483716	1.21168	0.71-2.07
phylum Tenericutes	IVW	12	0.444656	0.839257	0.54-1.32
phylum Tenericutes	MR Egger	12	0.807978	1.22407	0.25-5.99
phylum Tenericutes	Weighted median	12	0.209485	0.695625	0.39-1.23
phylum Tenericutes	Weighted mode	12	0.332208	0.640754	0.27-1.51
phylum Tenericutes	ML	12	0.412179	0.836475	0.55-1.28
phylum Tenericutes	cML-MA	12	0.416802	0.808359	0.48-1.35
phylum Verrucomicrobia	IVW	12	0.852037	0.950631	0.56-1.62
phylum Verrucomicrobia	MR Egger	12	0.448929	1.76024	0.43-7.18
phylum Verrucomicrobia	Weighted median	12	0.947211	0.979706	0.53-1.8
phylum Verrucomicrobia	Weighted mode	12	0.60595	1.26439	0.53-3.01
phylum Verrucomicrobia	ML	12	0.821689	0.952139	0.62-1.46
phylum Verrucomicrobia	cML-MA	12	0.952649	0.983644	0.57-1.7
class Actinobacteria	IVW	14	0.0970273	0.670085	0.42-1.08
class Actinobacteria	MR Egger	14	0.929764	0.931888	0.2-4.33
class Actinobacteria	Weighted median	14	0.35078	0.738414	0.39-1.4
class Actinobacteria	Weighted mode	14	0.766372	1.13491	0.5-2.57
class Actinobacteria	ML	14	0.0781705	0.678591	0.44-1.04
class Actinobacteria	cML-MA	14	0.138012	0.682279	0.41-1.13
class Alphaproteobacteria	IVW	7	0.301199	1.28959	0.8-2.09
class Alphaproteobacteria	MR Egger	7	0.583287	1.71571	0.28-10.44
class Alphaproteobacteria	Weighted median	7	0.181982	1.49099	0.83-2.68
class Alphaproteobacteria	Weighted mode	7	0.360639	1.53395	0.66-3.58
class Alphaproteobacteria	ML	7	0.300855	1.29233	0.8-2.1
class Alphaproteobacteria	cML-MA	7	0.309833	1.30076	0.78-2.16
class Bacilli	IVW	18	0.546239	1.1385	0.75-1.74
class Bacilli	MR Egger	18	0.772771	1.19636	0.36-3.96
class Bacilli	Weighted median	18	0.857238	1.05716	0.58-1.94
class Bacilli	Weighted mode	18	0.865344	1.07985	0.45-2.59
class Bacilli	ML	18	0.5164	1.14737	0.76-1.74
class Bacilli	cML-MA	18	0.619853	1.12573	0.71-1.8
class Bacteroidia	IVW	13	0.94312	0.982965	0.61-1.58
class Bacteroidia	MR Egger	13	0.0937099	0.412528	0.16-1.06
class Bacteroidia	Weighted median	13	0.978256	1.00889	0.53-1.91
class Bacteroidia	Weighted mode	13	0.862069	0.913816	0.34-2.47
class Bacteroidia	ML	13	0.942688	0.982521	0.61-1.59
class Bacteroidia	cML-MA	13	0.911068	0.970921	0.58-1.63
class Betaproteobacteria	IVW	10	0.669884	0.874395	0.47-1.62
class Betaproteobacteria	MR Egger	10	0.465209	2.16424	0.3-15.57
class Betaproteobacteria	Weighted median	10	0.421094	0.741164	0.36-1.54
class Betaproteobacteria	Weighted mode	10	0.422212	0.615505	0.2-1.91
class Betaproteobacteria	ML	10	0.625426	0.869551	0.5-1.52
class Betaproteobacteria	cML-MA	10	0.519455	0.805763	0.42-1.55
class Clostridia	IVW	13	0.963765	0.989192	0.62-1.58
class Clostridia	MR Egger	13	0.148402	2.81539	0.76-10.39
class Clostridia	Weighted median	13	0.845513	1.06455	0.57-2
class Clostridia	Weighted mode	13	0.844861	1.10907	0.4-3.06
class Clostridia	ML	13	0.963787	0.989047	0.61-1.59
class Clostridia	cML-MA	13	0.925259	0.976446	0.59-1.61
class Coriobacteriia	IVW	14	0.296161	1.29382	0.8-2.1
class Coriobacteriia	MR Egger	14	0.147562	4.75663	0.66-34.26
class Coriobacteriia	Weighted median	14	0.406231	1.32452	0.68-2.57
class Coriobacteriia	Weighted mode	14	0.649054	1.25052	0.49-3.2
class Coriobacteriia	ML	14	0.288568	1.30634	0.8-2.14
class Coriobacteriia	cML-MA	14	0.288081	1.38798	0.76-2.54
class Deltaproteobacteria	IVW	13	0.360827	1.23699	0.78-1.95
class Deltaproteobacteria	MR Egger	13	0.671733	1.31994	0.38-4.61
class Deltaproteobacteria	Weighted median	13	0.484912	1.25351	0.66-2.36
class Deltaproteobacteria	Weighted mode	13	0.917099	0.947053	0.35-2.58
class Deltaproteobacteria	ML	13	0.334231	1.24787	0.8-1.96
class Deltaproteobacteria	cML-MA	13	0.381908	1.25696	0.75-2.1
class Erysipelotrichia	IVW	13	0.922703	1.02803	0.59-1.8
class Erysipelotrichia	MR Egger	13	0.390595	3.03838	0.27-34.76
class Erysipelotrichia	Weighted median	13	0.737649	0.883301	0.43-1.83
class Erysipelotrichia	Weighted mode	13	0.431048	0.593836	0.17-2.08
class Erysipelotrichia	ML	13	0.912084	1.03066	0.6-1.76
class Erysipelotrichia	cML-MA	13	0.894039	0.956921	0.5-1.83
class Gammaproteobacteria	IVW	6	0.559283	0.796082	0.37-1.71
class Gammaproteobacteria	MR Egger	6	0.324456	3.46284	0.4-30.29
class Gammaproteobacteria	Weighted median	6	0.315531	0.626333	0.25-1.56
class Gammaproteobacteria	Weighted mode	6	0.316309	0.440444	0.1-1.87
class Gammaproteobacteria	ML	6	0.525833	0.788643	0.38-1.64
class Gammaproteobacteria	cML-MA	6	0.635484	0.821858	0.37-1.85
class Lentisphaeria	IVW	8	0.680591	1.10973	0.68-1.82
class Lentisphaeria	MR Egger	8	0.0284398	0.177807	0.05-0.58
class Lentisphaeria	Weighted median	8	0.808642	0.944686	0.6-1.5
class Lentisphaeria	Weighted mode	8	0.460754	0.737109	0.34-1.59
class Lentisphaeria	ML	8	0.522498	1.1196	0.79-1.58
class Lentisphaeria	cML-MA	8	0.884572	1.03473	0.65-1.64
class Melainabacteria	IVW	10	0.691975	1.08486	0.73-1.62
class Melainabacteria	MR Egger	10	0.448237	0.607426	0.18-2.07
class Melainabacteria	Weighted median	10	0.829732	1.05682	0.64-1.75
class Melainabacteria	Weighted mode	10	0.94484	1.03089	0.45-2.38
class Melainabacteria	ML	10	0.623335	1.09065	0.77-1.54
class Melainabacteria	cML-MA	10	0.608701	1.10067	0.76-1.59
class Methanobacteria	IVW	10	0.704985	1.05397	0.8-1.38
class Methanobacteria	MR Egger	10	0.307267	0.535185	0.17-1.65
class Methanobacteria	Weighted median	10	0.710449	1.07087	0.75-1.54
class Methanobacteria	Weighted mode	10	0.980948	1.00644	0.6-1.68
class Methanobacteria	ML	10	0.699393	1.05593	0.8-1.39
class Methanobacteria	cML-MA	10	0.730359	1.04812	0.8-1.37
class Mollicutes	IVW	12	0.444656	0.839257	0.54-1.32
class Mollicutes	MR Egger	12	0.807978	1.22407	0.25-5.99
class Mollicutes	Weighted median	12	0.213171	0.695625	0.39-1.23
class Mollicutes	Weighted mode	12	0.350145	0.640754	0.26-1.57
class Mollicutes	ML	12	0.412179	0.836475	0.55-1.28
class Mollicutes	cML-MA	12	0.416802	0.808359	0.48-1.35
class Negativicutes	IVW	12	0.294189	0.71704	0.39-1.33
class Negativicutes	MR Egger	12	0.702858	0.637703	0.07-6.03
class Negativicutes	Weighted median	12	0.927201	0.963606	0.44-2.13
class Negativicutes	Weighted mode	12	0.929959	1.05789	0.31-3.61
class Negativicutes	ML	12	0.229976	0.717048	0.42-1.23
class Negativicutes	cML-MA	12	0.416703	0.747005	0.37-1.51
class Verrucomicrobiae	IVW	11	0.391764	1.29501	0.72-2.34
class Verrucomicrobiae	MR Egger	11	0.330742	2.91852	0.38-22.49
class Verrucomicrobiae	Weighted median	11	0.068166	1.77207	0.96-3.28
class Verrucomicrobiae	Weighted mode	11	0.185301	1.81074	0.8-4.1
class Verrucomicrobiae	ML	11	0.240095	1.31406	0.83-2.07
class Verrucomicrobiae	cML-MA	11	0.196161	1.45804	0.82-2.58
order Actinomycetales	IVW	4	0.150956	0.59397	0.29-1.21
order Actinomycetales	MR Egger	4	0.459447	0.427844	0.07-2.67
order Actinomycetales	Weighted median	4	0.0391593	0.478454	0.24-0.96
order Actinomycetales	Weighted mode	4	0.155426	0.478192	0.22-1.03
order Actinomycetales	ML	4	0.0631156	0.585254	0.33-1.03
order Actinomycetales	cML-MA	4	0.0726025	0.560598	0.3-1.05
order Bacillales	IVW	8	0.268378	0.857091	0.65-1.13
order Bacillales	MR Egger	8	0.752854	1.20301	0.4-3.61
order Bacillales	Weighted median	8	0.20079	0.803441	0.57-1.12
order Bacillales	Weighted mode	8	0.35557	0.786317	0.49-1.27
order Bacillales	ML	8	0.268558	0.855967	0.65-1.13
order Bacillales	cML-MA	8	0.336956	0.868613	0.65-1.16
order Bacteroidales	IVW	13	0.94312	0.982965	0.61-1.58
order Bacteroidales	MR Egger	13	0.0937099	0.412528	0.16-1.06
order Bacteroidales	Weighted median	13	0.978054	1.00889	0.54-1.89
order Bacteroidales	Weighted mode	13	0.859195	0.913816	0.34-2.42
order Bacteroidales	ML	13	0.942688	0.982521	0.61-1.59
order Bacteroidales	cML-MA	13	0.911068	0.970921	0.58-1.63
order Bifidobacteriales	IVW	11	0.469313	1.17682	0.76-1.83
order Bifidobacteriales	MR Egger	11	0.207236	2.71493	0.64-11.46
order Bifidobacteriales	Weighted median	11	0.402935	1.28384	0.71-2.31
order Bifidobacteriales	Weighted mode	11	0.527754	1.287	0.6-2.74
order Bifidobacteriales	ML	11	0.459078	1.18314	0.76-1.85
order Bifidobacteriales	cML-MA	11	0.462242	1.18169	0.76-1.84
order Burkholderiales	IVW	10	0.821561	1.08255	0.54-2.16
order Burkholderiales	MR Egger	10	0.459641	2.43056	0.26-22.85
order Burkholderiales	Weighted median	10	0.553231	0.793959	0.37-1.7
order Burkholderiales	Weighted mode	10	0.369229	0.597711	0.21-1.74
order Burkholderiales	ML	10	0.767643	1.08783	0.62-1.9
order Burkholderiales	cML-MA	10	0.95324	0.980385	0.51-1.9
order Clostridiales	IVW	14	0.655414	1.11041	0.7-1.76
order Clostridiales	MR Egger	14	0.186853	2.50252	0.69-9.04
order Clostridiales	Weighted median	14	0.702304	1.13018	0.6-2.12
order Clostridiales	Weighted mode	14	0.814988	1.12066	0.44-2.85
order Clostridiales	ML	14	0.641474	1.11697	0.7-1.78
order Clostridiales	cML-MA	14	0.702071	1.11029	0.65-1.9
order Coriobacteriales	IVW	14	0.296161	1.29382	0.8-2.1
order Coriobacteriales	MR Egger	14	0.147562	4.75663	0.66-34.26
order Coriobacteriales	Weighted median	14	0.380704	1.32452	0.71-2.48
order Coriobacteriales	Weighted mode	14	0.64337	1.25052	0.5-3.15
order Coriobacteriales	ML	14	0.288568	1.30634	0.8-2.14
order Coriobacteriales	cML-MA	14	0.288081	1.38798	0.76-2.54
order Desulfovibrionales	IVW	12	0.575685	1.14797	0.71-1.86
order Desulfovibrionales	MR Egger	12	0.52337	1.52594	0.44-5.34
order Desulfovibrionales	Weighted median	12	0.81582	1.08228	0.56-2.11
order Desulfovibrionales	Weighted mode	12	0.677111	0.813311	0.32-2.1
order Desulfovibrionales	ML	12	0.535625	1.15726	0.73-1.84
order Desulfovibrionales	cML-MA	12	0.611083	1.1433	0.68-1.92
order Enterobacteriales	IVW	7	0.582262	1.19196	0.64-2.23
order Enterobacteriales	MR Egger	7	0.47083	0.22576	0.01-9.51
order Enterobacteriales	Weighted median	7	0.739647	1.14928	0.51-2.61
order Enterobacteriales	Weighted mode	7	0.921318	1.06276	0.33-3.38
order Enterobacteriales	ML	7	0.577306	1.19792	0.63-2.26
order Enterobacteriales	cML-MA	7	0.62798	1.18005	0.6-2.31
order Erysipelotrichales	IVW	13	0.922703	1.02803	0.59-1.8
order Erysipelotrichales	MR Egger	13	0.390595	3.03838	0.27-34.76
order Erysipelotrichales	Weighted median	13	0.742823	0.883301	0.42-1.85
order Erysipelotrichales	Weighted mode	13	0.448618	0.593836	0.16-2.19
order Erysipelotrichales	ML	13	0.912084	1.03066	0.6-1.76
order Erysipelotrichales	cML-MA	13	0.894039	0.956921	0.5-1.83
order Gastranaerophilales	IVW	9	0.708425	0.929784	0.63-1.36
order Gastranaerophilales	MR Egger	9	0.82285	0.865389	0.26-2.93
order Gastranaerophilales	Weighted median	9	0.710736	0.908212	0.55-1.51
order Gastranaerophilales	Weighted mode	9	0.743858	0.881666	0.43-1.83
order Gastranaerophilales	ML	9	0.686274	0.928556	0.65-1.33
order Gastranaerophilales	cML-MA	9	0.673545	0.919543	0.62-1.36
order Lactobacillales	IVW	15	0.443031	1.19201	0.76-1.87
order Lactobacillales	MR Egger	15	0.782303	1.18249	0.37-3.79
order Lactobacillales	Weighted median	15	0.826287	1.07514	0.56-2.05
order Lactobacillales	Weighted mode	15	0.802746	1.12853	0.44-2.86
order Lactobacillales	ML	15	0.43312	1.2013	0.76-1.9
order Lactobacillales	cML-MA	15	0.533318	1.17667	0.71-1.96
order Methanobacteriales	IVW	10	0.704985	1.05397	0.8-1.38
order Methanobacteriales	MR Egger	10	0.307267	0.535185	0.17-1.65
order Methanobacteriales	Weighted median	10	0.71485	1.07087	0.74-1.55
order Methanobacteriales	Weighted mode	10	0.981812	1.00644	0.59-1.72
order Methanobacteriales	ML	10	0.699393	1.05593	0.8-1.39
order Methanobacteriales	cML-MA	10	0.730359	1.04812	0.8-1.37
order Mollicutes RF9	IVW	13	0.943895	0.985531	0.66-1.48
order Mollicutes RF9	MR Egger	13	0.469564	1.64138	0.45-6
order Mollicutes RF9	Weighted median	13	0.794627	0.932119	0.55-1.58
order Mollicutes RF9	Weighted mode	13	0.766321	0.890448	0.42-1.88
order Mollicutes RF9	ML	13	0.93789	0.984585	0.67-1.46
order Mollicutes RF9	cML-MA	13	0.820515	0.948344	0.6-1.5
order NB1n	IVW	12	0.249372	1.19679	0.88-1.62
order NB1n	MR Egger	12	0.352413	0.549107	0.16-1.83
order NB1n	Weighted median	12	0.523998	1.13287	0.77-1.66
order NB1n	Weighted mode	12	0.929321	1.02858	0.56-1.89
order NB1n	ML	12	0.202013	1.20545	0.9-1.61
order NB1n	cML-MA	12	0.291792	1.2045	0.85-1.7
order Pasteurellales	IVW	14	0.375693	1.15236	0.84-1.58
order Pasteurellales	MR Egger	14	0.852393	1.06831	0.54-2.11
order Pasteurellales	Weighted median	14	0.479166	1.16302	0.77-1.77
order Pasteurellales	Weighted mode	14	0.549555	1.17312	0.7-1.95
order Pasteurellales	ML	14	0.369059	1.15583	0.84-1.59
order Pasteurellales	cML-MA	14	0.296019	1.17738	0.87-1.6
order Rhodospirillales	IVW	14	0.472693	1.12553	0.82-1.55
order Rhodospirillales	MR Egger	14	0.766787	1.22312	0.33-4.49
order Rhodospirillales	Weighted median	14	0.893567	1.03028	0.67-1.59
order Rhodospirillales	Weighted mode	14	0.826615	0.934906	0.52-1.69
order Rhodospirillales	ML	14	0.46073	1.13107	0.82-1.57
order Rhodospirillales	cML-MA	14	0.468126	1.12968	0.81-1.57
order Selenomonadales	IVW	12	0.294189	0.71704	0.39-1.33
order Selenomonadales	MR Egger	12	0.702858	0.637703	0.07-6.03
order Selenomonadales	Weighted median	12	0.925124	0.963606	0.44-2.09
order Selenomonadales	Weighted mode	12	0.929189	1.05789	0.31-3.56
order Selenomonadales	ML	12	0.229976	0.717048	0.42-1.23
order Selenomonadales	cML-MA	12	0.416703	0.747005	0.37-1.51
order Verrucomicrobiales	IVW	11	0.391764	1.29501	0.72-2.34
order Verrucomicrobiales	MR Egger	11	0.330742	2.91852	0.38-22.49
order Verrucomicrobiales	Weighted median	11	0.0806054	1.77207	0.93-3.37
order Verrucomicrobiales	Weighted mode	11	0.185712	1.81074	0.8-4.11
order Verrucomicrobiales	ML	11	0.240095	1.31406	0.83-2.07
order Verrucomicrobiales	cML-MA	11	0.196161	1.45804	0.82-2.58
order Victivallales	IVW	8	0.680591	1.10973	0.68-1.82
order Victivallales	MR Egger	8	0.0284398	0.177807	0.05-0.58
order Victivallales	Weighted median	8	0.811311	0.944686	0.59-1.51
order Victivallales	Weighted mode	8	0.463243	0.737109	0.34-1.59
order Victivallales	ML	8	0.522498	1.1196	0.79-1.58
order Victivallales	cML-MA	8	0.884572	1.03473	0.65-1.64
family Acidaminococcaceae	IVW	7	0.759531	0.917694	0.53-1.59
family Acidaminococcaceae	MR Egger	7	0.992426	0.990774	0.16-6.12
family Acidaminococcaceae	Weighted median	7	0.855468	0.937458	0.47-1.88
family Acidaminococcaceae	Weighted mode	7	0.858291	0.912727	0.35-2.38
family Acidaminococcaceae	ML	7	0.733504	0.914412	0.55-1.53
family Acidaminococcaceae	cML-MA	7	0.783783	0.929464	0.55-1.57
family Actinomycetaceae	IVW	4	0.152235	0.594758	0.29-1.21
family Actinomycetaceae	MR Egger	4	0.462794	0.430929	0.07-2.69
family Actinomycetaceae	Weighted median	4	0.0442185	0.47906	0.23-0.98
family Actinomycetaceae	Weighted mode	4	0.133607	0.477798	0.24-0.97
family Actinomycetaceae	ML	4	0.0635623	0.58605	0.33-1.03
family Actinomycetaceae	cML-MA	4	0.0719986	0.561745	0.3-1.05
family Alcaligenaceae	IVW	11	0.507737	1.2231	0.67-2.22
family Alcaligenaceae	MR Egger	11	0.705739	1.7688	0.1-31.12
family Alcaligenaceae	Weighted median	11	0.872173	1.06363	0.5-2.26
family Alcaligenaceae	Weighted mode	11	0.768715	0.840654	0.27-2.59
family Alcaligenaceae	ML	11	0.453883	1.23769	0.71-2.16
family Alcaligenaceae	cML-MA	11	0.747499	1.1173	0.57-2.2
family Bacteroidaceae	IVW	9	0.387962	0.660649	0.26-1.69
family Bacteroidaceae	MR Egger	9	0.572096	4.55597	0.03-686.85
family Bacteroidaceae	Weighted median	9	0.652859	0.805837	0.31-2.06
family Bacteroidaceae	Weighted mode	9	0.90173	1.11204	0.22-5.69
family Bacteroidaceae	ML	9	0.163603	0.645312	0.35-1.2
family Bacteroidaceae	cML-MA	9	0.381281	0.680733	0.29-1.61
family Bacteroidales S24 7group	IVW	8	0.834045	1.07218	0.56-2.06
family Bacteroidales S24 7group	MR Egger	8	0.735918	1.65631	0.1-27.21
family Bacteroidales S24 7group	Weighted median	8	0.55615	1.19454	0.66-2.16
family Bacteroidales S24 7group	Weighted mode	8	0.508223	1.31725	0.61-2.86
family Bacteroidales S24 7group	ML	8	0.725987	1.07964	0.7-1.66
family Bacteroidales S24 7group	cML-MA	8	0.863994	1.04886	0.61-1.81
family Bifidobacteriaceae	IVW	11	0.469313	1.17682	0.76-1.83
family Bifidobacteriaceae	MR Egger	11	0.207236	2.71493	0.64-11.46
family Bifidobacteriaceae	Weighted median	11	0.418265	1.28384	0.7-2.35
family Bifidobacteriaceae	Weighted mode	11	0.527689	1.287	0.6-2.74
family Bifidobacteriaceae	ML	11	0.459078	1.18314	0.76-1.85
family Bifidobacteriaceae	cML-MA	11	0.462242	1.18169	0.76-1.84
family Clostridiaceae1	IVW	10	0.246861	1.34279	0.82-2.21
family Clostridiaceae1	MR Egger	10	0.910335	1.09003	0.25-4.66
family Clostridiaceae1	Weighted median	10	0.661928	1.16008	0.6-2.26
family Clostridiaceae1	Weighted mode	10	0.849317	1.08939	0.46-2.57
family Clostridiaceae1	ML	10	0.245858	1.35032	0.81-2.24
family Clostridiaceae1	cML-MA	10	0.280255	1.33971	0.79-2.28
family Clostridiales vadin BB60 group	IVW	15	0.184032	1.2668	0.89-1.8
family Clostridiales vadin BB60 group	MR Egger	15	0.538442	1.35985	0.52-3.53
family Clostridiales vadin BB60 group	Weighted median	15	0.404227	1.21709	0.77-1.93
family Clostridiales vadin BB60 group	Weighted mode	15	0.66644	1.15271	0.61-2.17
family Clostridiales vadin BB60 group	ML	15	0.178454	1.27605	0.89-1.82
family Clostridiales vadin BB60 group	cML-MA	15	0.212477	1.25557	0.88-1.8
family Coriobacteriaceae	IVW	14	0.296161	1.29382	0.8-2.1
family Coriobacteriaceae	MR Egger	14	0.147562	4.75663	0.66-34.26
family Coriobacteriaceae	Weighted median	14	0.359552	1.32452	0.73-2.42
family Coriobacteriaceae	Weighted mode	14	0.655634	1.25052	0.48-3.27
family Coriobacteriaceae	ML	14	0.288568	1.30634	0.8-2.14
family Coriobacteriaceae	cML-MA	14	0.288081	1.38798	0.76-2.54
family Defluviitaleaceae	IVW	11	0.0432247	1.51501	1.01-2.27
family Defluviitaleaceae	MR Egger	11	0.706911	1.3319	0.31-5.66
family Defluviitaleaceae	Weighted median	11	0.776212	1.07878	0.64-1.82
family Defluviitaleaceae	Weighted mode	11	0.979135	1.01029	0.48-2.13
family Defluviitaleaceae	ML	11	0.0353066	1.54139	1.03-2.31
family Defluviitaleaceae	cML-MA	11	0.0785733	1.47343	0.96-2.27
family Desulfovibrionaceae	IVW	10	0.348063	1.28192	0.76-2.15
family Desulfovibrionaceae	MR Egger	10	0.677157	1.33803	0.36-5.01
family Desulfovibrionaceae	Weighted median	10	0.493877	1.26842	0.64-2.51
family Desulfovibrionaceae	Weighted mode	10	0.710138	0.83994	0.34-2.05
family Desulfovibrionaceae	ML	10	0.293415	1.29878	0.8-2.12
family Desulfovibrionaceae	cML-MA	10	0.417392	1.29487	0.69-2.42
family Enterobacteriaceae	IVW	7	0.582262	1.19196	0.64-2.23
family Enterobacteriaceae	MR Egger	7	0.47083	0.22576	0.01-9.51
family Enterobacteriaceae	Weighted median	7	0.753372	1.14928	0.48-2.74
family Enterobacteriaceae	Weighted mode	7	0.919941	1.06276	0.34-3.32
family Enterobacteriaceae	ML	7	0.577306	1.19792	0.63-2.26
family Enterobacteriaceae	cML-MA	7	0.62798	1.18005	0.6-2.31
family Erysipelotrichaceae	IVW	13	0.922703	1.02803	0.59-1.8
family Erysipelotrichaceae	MR Egger	13	0.390595	3.03838	0.27-34.76
family Erysipelotrichaceae	Weighted median	13	0.745967	0.883301	0.42-1.87
family Erysipelotrichaceae	Weighted mode	13	0.390959	0.593836	0.19-1.87
family Erysipelotrichaceae	ML	13	0.912084	1.03066	0.6-1.76
family Erysipelotrichaceae	cML-MA	13	0.894039	0.956921	0.5-1.83
family Family XI	IVW	8	0.480556	1.10127	0.84-1.44
family Family XI	MR Egger	8	0.757626	0.748891	0.13-4.33
family Family XI	Weighted median	8	0.83507	1.03803	0.73-1.48
family Family XI	Weighted mode	8	0.982234	0.992725	0.53-1.85
family Family XI	ML	8	0.474059	1.10499	0.84-1.45
family Family XI	cML-MA	8	0.438118	1.12544	0.83-1.52
family Family XIII	IVW	10	0.157278	1.45191	0.87-2.43
family Family XIII	MR Egger	10	0.261722	2.76385	0.53-14.39
family Family XIII	Weighted median	10	0.236197	1.52476	0.76-3.06
family Family XIII	Weighted mode	10	0.320978	1.6599	0.64-4.27
family Family XIII	ML	10	0.161408	1.45512	0.86-2.46
family Family XIII	cML-MA	10	0.229165	1.45224	0.79-2.67
family Lachnospiraceae	IVW	16	0.0931474	1.50528	0.93-2.43
family Lachnospiraceae	MR Egger	16	0.191755	3.21935	0.61-17.11
family Lachnospiraceae	Weighted median	16	0.381652	1.37265	0.68-2.79
family Lachnospiraceae	Weighted mode	16	0.763407	1.21204	0.35-4.14
family Lachnospiraceae	ML	16	0.0874305	1.53603	0.94-2.51
family Lachnospiraceae	cML-MA	16	0.14491	1.52449	0.86-2.69
family Lactobacillaceae	IVW	8	0.702094	1.0803	0.73-1.6
family Lactobacillaceae	MR Egger	8	0.991198	1.00628	0.35-2.92
family Lactobacillaceae	Weighted median	8	0.9242	0.976053	0.59-1.61
family Lactobacillaceae	Weighted mode	8	0.834888	1.06441	0.6-1.87
family Lactobacillaceae	ML	8	0.669247	1.08369	0.75-1.57
family Lactobacillaceae	cML-MA	8	0.720847	1.07212	0.73-1.57
family Methanobacteriaceae	IVW	10	0.704985	1.05397	0.8-1.38
family Methanobacteriaceae	MR Egger	10	0.307267	0.535185	0.17-1.65
family Methanobacteriaceae	Weighted median	10	0.709048	1.07087	0.75-1.53
family Methanobacteriaceae	Weighted mode	10	0.981894	1.00644	0.59-1.73
family Methanobacteriaceae	ML	10	0.699393	1.05593	0.8-1.39
family Methanobacteriaceae	cML-MA	10	0.730359	1.04812	0.8-1.37
family Oxalobacteraceae	IVW	14	0.614435	1.08133	0.8-1.47
family Oxalobacteraceae	MR Egger	14	0.569442	1.43579	0.43-4.82
family Oxalobacteraceae	Weighted median	14	0.546173	1.11178	0.79-1.57
family Oxalobacteraceae	Weighted mode	14	0.584593	1.18298	0.66-2.13
family Oxalobacteraceae	ML	14	0.5354	1.08608	0.84-1.41
family Oxalobacteraceae	cML-MA	14	0.467464	1.13557	0.81-1.6
family Pasteurellaceae	IVW	14	0.375693	1.15236	0.84-1.58
family Pasteurellaceae	MR Egger	14	0.852393	1.06831	0.54-2.11
family Pasteurellaceae	Weighted median	14	0.447549	1.16302	0.79-1.72
family Pasteurellaceae	Weighted mode	14	0.561199	1.17312	0.69-1.98
family Pasteurellaceae	ML	14	0.369059	1.15583	0.84-1.59
family Pasteurellaceae	cML-MA	14	0.296019	1.17738	0.87-1.6
family Peptococcaceae	IVW	9	0.220213	0.76149	0.49-1.18
family Peptococcaceae	MR Egger	9	0.529465	0.663353	0.2-2.24
family Peptococcaceae	Weighted median	9	0.347358	0.761545	0.43-1.34
family Peptococcaceae	Weighted mode	9	0.484173	0.738501	0.33-1.66
family Peptococcaceae	ML	9	0.229362	0.762984	0.49-1.19
family Peptococcaceae	cML-MA	9	0.222017	0.745241	0.46-1.19
family Peptostreptococcaceae	IVW	13	0.336363	0.817691	0.54-1.23
family Peptostreptococcaceae	MR Egger	13	0.299714	0.594395	0.23-1.52
family Peptostreptococcaceae	Weighted median	13	0.503913	0.831927	0.48-1.43
family Peptostreptococcaceae	Weighted mode	13	0.525654	0.802179	0.41-1.55
family Peptostreptococcaceae	ML	13	0.355005	0.822233	0.54-1.24
family Peptostreptococcaceae	cML-MA	13	0.391147	0.825887	0.53-1.28
family Porphyromonadaceae	IVW	9	0.900387	0.957751	0.49-1.88
family Porphyromonadaceae	MR Egger	9	0.731039	1.78318	0.08-42.39
family Porphyromonadaceae	Weighted median	9	0.758316	0.869184	0.36-2.12
family Porphyromonadaceae	Weighted mode	9	0.860951	0.882913	0.23-3.4
family Porphyromonadaceae	ML	9	0.896058	0.956612	0.49-1.86
family Porphyromonadaceae	cML-MA	9	0.861098	0.935009	0.44-1.98
family Prevotellaceae	IVW	16	0.312163	0.810229	0.54-1.22
family Prevotellaceae	MR Egger	16	0.421638	0.53175	0.12-2.37
family Prevotellaceae	Weighted median	16	0.158728	0.68015	0.4-1.16
family Prevotellaceae	Weighted mode	16	0.270005	0.601147	0.25-1.44
family Prevotellaceae	ML	16	0.327284	0.813541	0.54-1.23
family Prevotellaceae	cML-MA	16	0.379357	0.810749	0.51-1.29
family Rhodospirillaceae	IVW	15	0.924825	1.01526	0.74-1.39
family Rhodospirillaceae	MR Egger	15	0.79266	1.19986	0.32-4.54
family Rhodospirillaceae	Weighted median	15	0.893094	1.02883	0.68-1.56
family Rhodospirillaceae	Weighted mode	15	0.984826	0.993835	0.53-1.86
family Rhodospirillaceae	ML	15	0.923363	1.01565	0.74-1.39
family Rhodospirillaceae	cML-MA	15	0.948669	1.01169	0.71-1.44
family Rikenellaceae	IVW	16	0.827811	0.952856	0.62-1.47
family Rikenellaceae	MR Egger	16	0.67223	1.34183	0.35-5.09
family Rikenellaceae	Weighted median	16	0.794507	0.926178	0.52-1.65
family Rikenellaceae	Weighted mode	16	0.689205	0.83858	0.36-1.95
family Rikenellaceae	ML	16	0.826531	0.952278	0.61-1.47
family Rikenellaceae	cML-MA	16	0.826668	0.95089	0.61-1.49
family Ruminococcaceae	IVW	10	0.823859	1.05915	0.64-1.76
family Ruminococcaceae	MR Egger	10	0.979391	1.01586	0.32-3.23
family Ruminococcaceae	Weighted median	10	0.865127	0.942305	0.47-1.87
family Ruminococcaceae	Weighted mode	10	0.786531	0.889004	0.39-2.03
family Ruminococcaceae	ML	10	0.820135	1.06152	0.63-1.78
family Ruminococcaceae	cML-MA	10	0.875303	1.04419	0.61-1.79
family Streptococcaceae	IVW	14	0.617386	0.887132	0.55-1.42
family Streptococcaceae	MR Egger	14	0.441213	0.460128	0.07-3.11
family Streptococcaceae	Weighted median	14	0.221241	0.677585	0.36-1.26
family Streptococcaceae	Weighted mode	14	0.391058	0.622383	0.22-1.77
family Streptococcaceae	ML	14	0.618507	0.886056	0.55-1.43
family Streptococcaceae	cML-MA	14	0.756422	0.922343	0.55-1.54
family Veillonellaceae	IVW	19	0.664033	1.08597	0.75-1.58
family Veillonellaceae	MR Egger	19	0.856756	1.0754	0.49-2.34
family Veillonellaceae	Weighted median	19	0.402088	1.24066	0.75-2.05
family Veillonellaceae	Weighted mode	19	0.579674	1.19587	0.64-2.23
family Veillonellaceae	ML	19	0.627675	1.09265	0.76-1.56
family Veillonellaceae	cML-MA	19	0.705272	1.07809	0.73-1.59
family Verrucomicrobiaceae	IVW	11	0.392121	1.29485	0.72-2.34
family Verrucomicrobiaceae	MR Egger	11	0.331874	2.91142	0.38-22.44
family Verrucomicrobiaceae	Weighted median	11	0.0729968	1.77171	0.95-3.31
family Verrucomicrobiaceae	Weighted mode	11	0.185902	1.8103	0.8-4.11
family Verrucomicrobiaceae	ML	11	0.241689	1.31259	0.83-2.07
family Verrucomicrobiaceae	cML-MA	11	0.196341	1.45809	0.82-2.58
family Victivallaceae	IVW	12	0.903815	0.985464	0.78-1.25
family Victivallaceae	MR Egger	12	0.475432	0.65176	0.21-2.02
family Victivallaceae	Weighted median	12	0.910998	0.982092	0.72-1.35
family Victivallaceae	Weighted mode	12	0.859204	0.955549	0.58-1.56
family Victivallaceae	ML	12	0.903999	0.985305	0.77-1.25
family Victivallaceae	cML-MA	12	0.929911	0.988406	0.76-1.28
genus Actinomyces	IVW	7	0.151016	0.706691	0.44-1.14
genus Actinomyces	MR Egger	7	0.871884	0.897676	0.26-3.12
genus Actinomyces	Weighted median	7	0.0323578	0.540133	0.31-0.95
genus Actinomyces	Weighted mode	7	0.128285	0.469882	0.2-1.09
genus Actinomyces	ML	7	0.112487	0.701546	0.45-1.09
genus Actinomyces	cML-MA	7	0.164676	0.699084	0.42-1.16
genus Adlercreutzia	IVW	8	0.978826	1.00614	0.64-1.58
genus Adlercreutzia	MR Egger	8	0.5755	0.543274	0.07-4.1
genus Adlercreutzia	Weighted median	8	0.998237	1.00064	0.57-1.76
genus Adlercreutzia	Weighted mode	8	0.579755	1.28596	0.55-3.01
genus Adlercreutzia	ML	8	0.978615	1.00627	0.64-1.59
genus Adlercreutzia	cML-MA	8	0.894087	1.03312	0.64-1.67
genus Akkermansia	IVW	11	0.390803	1.2956	0.72-2.34
genus Akkermansia	MR Egger	11	0.328305	2.93123	0.38-22.53
genus Akkermansia	Weighted median	11	0.066515	1.77534	0.96-3.28
genus Akkermansia	Weighted mode	11	0.175904	1.80383	0.82-3.99
genus Akkermansia	ML	11	0.239806	1.31397	0.83-2.07
genus Akkermansia	cML-MA	11	0.195437	1.45893	0.82-2.58
genus Alistipes	IVW	13	0.05227	0.583948	0.34-1.01
genus Alistipes	MR Egger	13	0.391759	0.303681	0.02-4.17
genus Alistipes	Weighted median	13	0.0581766	0.506045	0.25-1.02
genus Alistipes	Weighted mode	13	0.139998	0.345761	0.09-1.29
genus Alistipes	ML	13	0.0645331	0.592566	0.34-1.03
genus Alistipes	cML-MA	13	0.0700919	0.566601	0.31-1.05
genus Allisonella	IVW	8	0.793473	0.964105	0.73-1.27
genus Allisonella	MR Egger	8	0.245854	0.305287	0.05-1.86
genus Allisonella	Weighted median	8	0.52794	0.896048	0.64-1.26
genus Allisonella	Weighted mode	8	0.580058	0.858887	0.51-1.44
genus Allisonella	ML	8	0.784608	0.962661	0.73-1.26
genus Allisonella	cML-MA	8	0.71288	0.949234	0.72-1.25
genus Alloprevotella	IVW	5	0.379914	0.858822	0.61-1.21
genus Alloprevotella	MR Egger	5	0.433861	0.257623	0.01-4.92
genus Alloprevotella	Weighted median	5	0.811282	0.947119	0.61-1.48
genus Alloprevotella	Weighted mode	5	0.835655	0.936934	0.53-1.67
genus Alloprevotella	ML	5	0.376377	0.855857	0.61-1.21
genus Alloprevotella	cML-MA	5	0.437911	0.859408	0.59-1.26
genus Anaerofilum	IVW	10	0.244937	1.20082	0.88-1.63
genus Anaerofilum	MR Egger	10	0.887066	0.881821	0.16-4.74
genus Anaerofilum	Weighted median	10	0.250353	1.25642	0.85-1.85
genus Anaerofilum	Weighted mode	10	0.289148	1.43685	0.76-2.7
genus Anaerofilum	ML	10	0.238655	1.20652	0.88-1.65
genus Anaerofilum	cML-MA	10	0.241755	1.22662	0.87-1.73
genus Anaerostipes	IVW	13	0.231473	1.39847	0.81-2.42
genus Anaerostipes	MR Egger	13	0.777053	1.36216	0.17-10.98
genus Anaerostipes	Weighted median	13	0.54159	1.24287	0.62-2.5
genus Anaerostipes	Weighted mode	13	0.81838	1.14896	0.36-3.66
genus Anaerostipes	ML	13	0.184359	1.42191	0.85-2.39
genus Anaerostipes	cML-MA	13	0.426174	1.29556	0.68-2.45
genus Anaerotruncus	IVW	13	0.700152	0.90904	0.56-1.48
genus Anaerotruncus	MR Egger	13	0.557344	0.64608	0.16-2.66
genus Anaerotruncus	Weighted median	13	0.673492	0.870122	0.46-1.66
genus Anaerotruncus	Weighted mode	13	0.81459	0.891771	0.35-2.28
genus Anaerotruncus	ML	13	0.701709	0.907957	0.55-1.49
genus Anaerotruncus	cML-MA	13	0.619335	0.867079	0.49-1.52
genus Bacteroides	IVW	9	0.387962	0.660649	0.26-1.69
genus Bacteroides	MR Egger	9	0.572096	4.55597	0.03-686.85
genus Bacteroides	Weighted median	9	0.649522	0.805837	0.32-2.04
genus Bacteroides	Weighted mode	9	0.903698	1.11204	0.21-5.89
genus Bacteroides	ML	9	0.163603	0.645312	0.35-1.2
genus Bacteroides	cML-MA	9	0.381281	0.680733	0.29-1.61
genus Barnesiella	IVW	13	0.459431	1.20237	0.74-1.96
genus Barnesiella	MR Egger	13	0.825148	1.27042	0.16-10.1
genus Barnesiella	Weighted median	13	0.40267	1.29414	0.71-2.37
genus Barnesiella	Weighted mode	13	0.545159	1.37343	0.51-3.73
genus Barnesiella	ML	13	0.412677	1.21349	0.76-1.93
genus Barnesiella	cML-MA	13	0.67798	1.13016	0.63-2.01
genus Bifidobacterium	IVW	12	0.931146	0.982448	0.66-1.47
genus Bifidobacterium	MR Egger	12	0.643552	1.26894	0.48-3.38
genus Bifidobacterium	Weighted median	12	0.656891	1.13328	0.65-1.97
genus Bifidobacterium	Weighted mode	12	0.592687	1.17831	0.66-2.11
genus Bifidobacterium	ML	12	0.935061	0.983222	0.65-1.48
genus Bifidobacterium	cML-MA	12	0.924409	0.979345	0.64-1.51
genus Bilophila	IVW	13	0.130992	1.41728	0.9-2.23
genus Bilophila	MR Egger	13	0.672017	0.609022	0.07-5.69
genus Bilophila	Weighted median	13	0.23274	1.46062	0.78-2.72
genus Bilophila	Weighted mode	13	0.291894	1.70076	0.66-4.37
genus Bilophila	ML	13	0.126189	1.43278	0.9-2.27
genus Bilophila	cML-MA	13	0.130723	1.43975	0.9-2.31
genus Blautia	IVW	2	0.0814199	0.307576	0.08-1.16
genus Blautia	ML	2	0.0909397	0.305452	0.08-1.21
genus Blautia	cML-MA	2	0.127192	0.316054	0.07-1.39
genus Butyricicoccus	IVW	8	0.590696	1.16314	0.67-2.02
genus Butyricicoccus	MR Egger	8	0.408474	1.62797	0.56-4.77
genus Butyricicoccus	Weighted median	8	0.464344	1.30774	0.64-2.68
genus Butyricicoccus	Weighted mode	8	0.837364	1.10361	0.45-2.73
genus Butyricicoccus	ML	8	0.584535	1.16853	0.67-2.04
genus Butyricicoccus	cML-MA	8	0.488411	1.25009	0.66-2.35
genus Butyricimonas	IVW	13	0.918565	1.02207	0.67-1.55
genus Butyricimonas	MR Egger	13	0.466974	0.565076	0.13-2.49
genus Butyricimonas	Weighted median	13	0.997767	0.999189	0.57-1.76
genus Butyricimonas	Weighted mode	13	0.883455	0.937885	0.41-2.17
genus Butyricimonas	ML	13	0.917005	1.02278	0.67-1.56
genus Butyricimonas	cML-MA	13	0.824926	1.05332	0.66-1.67
genus Butyrivibrio	IVW	15	0.256171	1.12507	0.92-1.38
genus Butyrivibrio	MR Egger	15	0.613422	1.25981	0.53-3.02
genus Butyrivibrio	Weighted median	15	0.75543	1.04227	0.8-1.35
genus Butyrivibrio	Weighted mode	15	0.942291	1.01726	0.65-1.6
genus Butyrivibrio	ML	15	0.244201	1.12993	0.92-1.39
genus Butyrivibrio	cML-MA	15	0.283698	1.12582	0.91-1.4
genus Candidatus Soleaferrea	IVW	10	0.248292	1.21672	0.87-1.7
genus Candidatus Soleaferrea	MR Egger	10	0.502914	1.79694	0.35-9.24
genus Candidatus Soleaferrea	Weighted median	10	0.31472	1.24536	0.81-1.91
genus Candidatus Soleaferrea	Weighted mode	10	0.346946	1.35845	0.74-2.49
genus Candidatus Soleaferrea	ML	10	0.247476	1.21919	0.87-1.71
genus Candidatus Soleaferrea	cML-MA	10	0.282573	1.23146	0.84-1.8
genus Catenibacterium	IVW	4	0.744143	1.06932	0.71-1.6
genus Catenibacterium	MR Egger	4	0.362709	20.2267	0.13-3122.54
genus Catenibacterium	Weighted median	4	0.498051	1.17575	0.74-1.88
genus Catenibacterium	Weighted mode	4	0.634596	1.20046	0.61-2.37
genus Catenibacterium	ML	4	0.74229	1.07051	0.71-1.61
genus Catenibacterium	cML-MA	4	0.854999	1.04322	0.66-1.64
genus Christensenellaceae R 7group	IVW	9	0.97826	1.01078	0.47-2.19
genus Christensenellaceae R 7group	MR Egger	9	0.425573	0.32061	0.02-4.47
genus Christensenellaceae R 7group	Weighted median	9	0.111366	2.03099	0.85-4.86
genus Christensenellaceae R 7group	Weighted mode	9	0.260691	2.22651	0.61-8.14
genus Christensenellaceae R 7group	ML	9	0.971177	1.0118	0.54-1.91
genus Christensenellaceae R 7group	cML-MA	9	0.911575	1.04104	0.51-2.12
genus Clostridium innocuum group	IVW	8	0.762828	0.95015	0.68-1.32
genus Clostridium innocuum group	MR Egger	8	0.35193	2.33436	0.45-12.12
genus Clostridium innocuum group	Weighted median	8	0.715051	1.07947	0.72-1.63
genus Clostridium innocuum group	Weighted mode	8	0.624402	1.16028	0.66-2.05
genus Clostridium innocuum group	ML	8	0.734231	0.948253	0.7-1.29
genus Clostridium innocuum group	cML-MA	8	0.73541	0.946606	0.69-1.3
genus Clostridium sensustricto1	IVW	7	0.89471	1.03577	0.62-1.74
genus Clostridium sensustricto1	MR Egger	7	0.315842	0.467604	0.12-1.78
genus Clostridium sensustricto1	Weighted median	7	0.970596	1.01345	0.5-2.06
genus Clostridium sensustricto1	Weighted mode	7	0.95988	1.02516	0.41-2.59
genus Clostridium sensustricto1	ML	7	0.892862	1.0371	0.61-1.76
genus Clostridium sensustricto1	cML-MA	7	0.908332	1.03208	0.6-1.77
genus Collinsella	IVW	9	0.969989	0.9879	0.52-1.86
genus Collinsella	MR Egger	9	0.473044	2.5576	0.23-28.97
genus Collinsella	Weighted median	9	0.787844	0.893855	0.39-2.02
genus Collinsella	Weighted mode	9	0.826713	0.852569	0.21-3.4
genus Collinsella	ML	9	0.969564	0.988302	0.54-1.81
genus Collinsella	cML-MA	9	0.99379	0.997435	0.52-1.9
genus Coprobacter	IVW	11	0.218058	0.807952	0.58-1.13
genus Coprobacter	MR Egger	11	0.921958	0.934183	0.25-3.51
genus Coprobacter	Weighted median	11	0.88239	0.966946	0.62-1.51
genus Coprobacter	Weighted mode	11	0.955066	1.02016	0.52-2.01
genus Coprobacter	ML	11	0.215805	0.803442	0.57-1.14
genus Coprobacter	cML-MA	11	0.229178	0.805727	0.57-1.15
genus Coprococcus1	IVW	11	0.401754	0.812383	0.5-1.32
genus Coprococcus1	MR Egger	11	0.325655	1.88734	0.57-6.25
genus Coprococcus1	Weighted median	11	0.430686	0.762034	0.39-1.5
genus Coprococcus1	Weighted mode	11	0.550365	0.737724	0.28-1.94
genus Coprococcus1	ML	11	0.40144	0.808538	0.49-1.33
genus Coprococcus1	cML-MA	11	0.436795	0.818986	0.5-1.35
genus Coprococcus2	IVW	8	0.681942	0.894967	0.53-1.52
genus Coprococcus2	MR Egger	8	0.967857	0.914205	0.01-60.09
genus Coprococcus2	Weighted median	8	0.853921	0.936874	0.47-1.88
genus Coprococcus2	Weighted mode	8	0.705344	1.2571	0.4-3.92
genus Coprococcus2	ML	8	0.678508	0.89244	0.52-1.53
genus Coprococcus2	cML-MA	8	0.591079	0.853347	0.48-1.52
genus Coprococcus3	IVW	9	0.83397	0.936982	0.51-1.72
genus Coprococcus3	MR Egger	9	0.138025	0.0572887	0-1.63
genus Coprococcus3	Weighted median	9	0.639185	0.813955	0.34-1.92
genus Coprococcus3	Weighted mode	9	0.549756	0.664916	0.18-2.39
genus Coprococcus3	ML	9	0.828402	0.934357	0.51-1.73
genus Coprococcus3	cML-MA	9	0.845223	0.934642	0.47-1.84
genus Defluviitaleaceae UCG011	IVW	9	0.035269	1.64838	1.04-2.63
genus Defluviitaleaceae UCG011	MR Egger	9	0.329949	2.56417	0.44-14.95
genus Defluviitaleaceae UCG011	Weighted median	9	0.74637	1.10128	0.61-1.98
genus Defluviitaleaceae UCG011	Weighted mode	9	0.90307	1.05794	0.44-2.55
genus Defluviitaleaceae UCG011	ML	9	0.0238132	1.68858	1.07-2.66
genus Defluviitaleaceae UCG011	cML-MA	9	0.0538468	1.64846	0.99-2.74
genus Desulfovibrio	IVW	9	0.509905	0.861688	0.55-1.34
genus Desulfovibrio	MR Egger	9	0.454722	0.588018	0.16-2.19
genus Desulfovibrio	Weighted median	9	0.753093	0.91005	0.51-1.64
genus Desulfovibrio	Weighted mode	9	0.932924	0.95432	0.33-2.74
genus Desulfovibrio	ML	9	0.511079	0.858702	0.55-1.35
genus Desulfovibrio	cML-MA	9	0.494105	0.853223	0.54-1.34
genus Dialister	IVW	11	0.627474	1.13975	0.67-1.93
genus Dialister	MR Egger	11	0.945997	0.921978	0.09-9.07
genus Dialister	Weighted median	11	0.810099	1.08728	0.55-2.15
genus Dialister	Weighted mode	11	0.953026	1.03513	0.34-3.17
genus Dialister	ML	11	0.563506	1.14806	0.72-1.83
genus Dialister	cML-MA	11	0.621104	1.13957	0.68-1.91
genus Dorea	IVW	10	0.549164	1.19462	0.67-2.14
genus Dorea	MR Egger	10	0.92286	1.08612	0.21-5.49
genus Dorea	Weighted median	10	0.890301	1.05204	0.51-2.16
genus Dorea	Weighted mode	10	0.985287	1.0108	0.33-3.07
genus Dorea	ML	10	0.545167	1.19929	0.67-2.16
genus Dorea	cML-MA	10	0.512262	1.2122	0.68-2.16
genus Eggerthella	IVW	10	0.353765	0.858787	0.62-1.18
genus Eggerthella	MR Egger	10	0.774216	0.798666	0.18-3.53
genus Eggerthella	Weighted median	10	0.625821	0.89981	0.59-1.38
genus Eggerthella	Weighted mode	10	0.466385	0.774235	0.4-1.5
genus Eggerthella	ML	10	0.350343	0.856274	0.62-1.19
genus Eggerthella	cML-MA	10	0.352479	0.854692	0.61-1.19
genus Eisenbergiella	IVW	11	0.240556	0.83053	0.61-1.13
genus Eisenbergiella	MR Egger	11	0.250489	0.237254	0.02-2.36
genus Eisenbergiella	Weighted median	11	0.287828	0.803702	0.54-1.2
genus Eisenbergiella	Weighted mode	11	0.472648	0.782703	0.41-1.49
genus Eisenbergiella	ML	11	0.237949	0.82814	0.61-1.13
genus Eisenbergiella	cML-MA	11	0.241712	0.816794	0.58-1.15
genus Enterorhabdus	IVW	6	0.366786	1.25587	0.77-2.06
genus Enterorhabdus	MR Egger	6	0.419329	1.81888	0.49-6.7
genus Enterorhabdus	Weighted median	6	0.485891	1.25184	0.67-2.35
genus Enterorhabdus	Weighted mode	6	0.824553	0.905808	0.39-2.08
genus Enterorhabdus	ML	6	0.364058	1.25932	0.77-2.07
genus Enterorhabdus	cML-MA	6	0.467596	1.22163	0.71-2.1
genus Erysipelatoclostridium	IVW	15	0.322691	1.19858	0.84-1.72
genus Erysipelatoclostridium	MR Egger	15	0.703294	1.33636	0.31-5.75
genus Erysipelatoclostridium	Weighted median	15	0.214542	1.34806	0.84-2.16
genus Erysipelatoclostridium	Weighted mode	15	0.317467	1.50101	0.7-3.23
genus Erysipelatoclostridium	ML	15	0.297673	1.20645	0.85-1.72
genus Erysipelatoclostridium	cML-MA	15	0.322753	1.2398	0.81-1.9
genus Escherichia Shigella	IVW	10	0.0403127	1.68934	1.02-2.79
genus Escherichia Shigella	MR Egger	10	0.529273	1.68527	0.36-7.99
genus Escherichia Shigella	Weighted median	10	0.212488	1.51637	0.79-2.92
genus Escherichia Shigella	Weighted mode	10	0.667462	1.25486	0.46-3.42
genus Escherichia Shigella	ML	10	0.0404626	1.70628	1.02-2.84
genus Escherichia Shigella	cML-MA	10	0.0555191	1.71537	0.99-2.98
genus Eubacterium brachy group	IVW	10	0.782656	1.04025	0.79-1.38
genus Eubacterium brachy group	MR Egger	10	0.497757	0.665059	0.22-2.05
genus Eubacterium brachy group	Weighted median	10	0.844278	0.963272	0.66-1.4
genus Eubacterium brachy group	Weighted mode	10	0.618306	0.847104	0.45-1.59
genus Eubacterium brachy group	ML	10	0.776615	1.04226	0.78-1.39
genus Eubacterium brachy group	cML-MA	10	0.834296	1.03337	0.76-1.41
genus Eubacterium coprostanoligenes group	IVW	13	0.345641	0.742527	0.4-1.38
genus Eubacterium coprostanoligenes group	MR Egger	13	0.974183	1.04354	0.08-13.01
genus Eubacterium coprostanoligenes group	Weighted median	13	0.64808	0.84417	0.41-1.75
genus Eubacterium coprostanoligenes group	Weighted mode	13	0.753332	0.833427	0.27-2.53
genus Eubacterium coprostanoligenes group	ML	13	0.279711	0.744258	0.44-1.27
genus Eubacterium coprostanoligenes group	cML-MA	13	0.490802	0.791046	0.41-1.54
genus Eubacterium eligens group	IVW	7	0.654707	0.796297	0.29-2.16
genus Eubacterium eligens group	MR Egger	7	0.796354	0.557003	0.01-37.66
genus Eubacterium eligens group	Weighted median	7	0.669834	0.812999	0.31-2.11
genus Eubacterium eligens group	Weighted mode	7	0.643627	0.652209	0.12-3.64
genus Eubacterium eligens group	ML	7	0.4586	0.777182	0.4-1.51
genus Eubacterium eligens group	cML-MA	7	0.706555	0.854883	0.38-1.93
genus Eubacterium fissicatena group	IVW	9	0.917622	1.01591	0.75-1.37
genus Eubacterium fissicatena group	MR Egger	9	0.606424	1.5346	0.32-7.28
genus Eubacterium fissicatena group	Weighted median	9	0.587764	0.897318	0.61-1.33
genus Eubacterium fissicatena group	Weighted mode	9	0.608835	0.858882	0.49-1.5
genus Eubacterium fissicatena group	ML	9	0.915513	1.01652	0.75-1.38
genus Eubacterium fissicatena group	cML-MA	9	0.978733	1.00437	0.73-1.38
genus Eubacterium hallii group	IVW	14	0.488619	1.15797	0.76-1.75
genus Eubacterium hallii group	MR Egger	14	0.74594	1.15708	0.49-2.74
genus Eubacterium hallii group	Weighted median	14	0.316157	1.35141	0.75-2.44
genus Eubacterium hallii group	Weighted mode	14	0.394342	1.5121	0.6-3.79
genus Eubacterium hallii group	ML	14	0.479599	1.16514	0.76-1.78
genus Eubacterium hallii group	cML-MA	14	0.564466	1.16625	0.69-1.97
genus Eubacterium nodatum group	IVW	11	0.46846	1.10862	0.84-1.47
genus Eubacterium nodatum group	MR Egger	11	0.13956	2.63596	0.82-8.51
genus Eubacterium nodatum group	Weighted median	11	0.86156	1.03038	0.74-1.44
genus Eubacterium nodatum group	Weighted mode	11	0.829733	0.942233	0.56-1.6
genus Eubacterium nodatum group	ML	11	0.40361	1.11299	0.87-1.43
genus Eubacterium nodatum group	cML-MA	11	0.61298	1.08057	0.8-1.46
genus Eubacterium oxidoreducens group	IVW	5	0.109444	0.642671	0.37-1.1
genus Eubacterium oxidoreducens group	MR Egger	5	0.247587	0.233567	0.03-1.71
genus Eubacterium oxidoreducens group	Weighted median	5	0.829375	0.935291	0.51-1.72
genus Eubacterium oxidoreducens group	Weighted mode	5	0.927912	0.964215	0.46-2.02
genus Eubacterium oxidoreducens group	ML	5	0.0517713	0.627383	0.39-1
genus Eubacterium oxidoreducens group	cML-MA	5	0.108784	0.635551	0.37-1.11
genus Eubacterium rectale group	IVW	8	0.163823	1.55056	0.84-2.88
genus Eubacterium rectale group	MR Egger	8	0.887588	0.844087	0.09-8.03
genus Eubacterium rectale group	Weighted median	8	0.721583	1.1629	0.51-2.67
genus Eubacterium rectale group	Weighted mode	8	0.939143	1.04328	0.37-2.98
genus Eubacterium rectale group	ML	8	0.163537	1.56712	0.83-2.95
genus Eubacterium rectale group	cML-MA	8	0.268426	1.46963	0.74-2.91
genus Eubacterium ruminantium group	IVW	18	0.863022	0.976494	0.75-1.28
genus Eubacterium ruminantium group	MR Egger	18	0.960871	0.977313	0.4-2.41
genus Eubacterium ruminantium group	Weighted median	18	0.569726	0.896748	0.62-1.31
genus Eubacterium ruminantium group	Weighted mode	18	0.491779	0.750488	0.34-1.67
genus Eubacterium ruminantium group	ML	18	0.86165	0.975741	0.74-1.29
genus Eubacterium ruminantium group	cML-MA	18	0.840363	0.968691	0.71-1.32
genus Eubacterium ventriosum group	IVW	15	0.907737	0.973632	0.62-1.53
genus Eubacterium ventriosum group	MR Egger	15	0.93733	1.08945	0.13-8.85
genus Eubacterium ventriosum group	Weighted median	15	0.727686	1.11395	0.61-2.04
genus Eubacterium ventriosum group	Weighted mode	15	0.447504	0.650651	0.22-1.91
genus Eubacterium ventriosum group	ML	15	0.905705	0.973484	0.62-1.52
genus Eubacterium ventriosum group	cML-MA	15	0.893999	0.966271	0.58-1.6
genus Eubacterium xylanophilum group	IVW	9	0.773367	1.09341	0.6-2.01
genus Eubacterium xylanophilum group	MR Egger	9	0.551565	1.83101	0.28-12.19
genus Eubacterium xylanophilum group	Weighted median	9	0.923392	0.965744	0.47-1.97
genus Eubacterium xylanophilum group	Weighted mode	9	0.908612	0.928095	0.27-3.19
genus Eubacterium xylanophilum group	ML	9	0.702476	1.10134	0.67-1.81
genus Eubacterium xylanophilum group	cML-MA	9	0.893001	1.04344	0.56-1.94
genus Faecalibacterium	IVW	10	0.19583	1.40558	0.84-2.35
genus Faecalibacterium	MR Egger	10	0.918495	0.946587	0.34-2.62
genus Faecalibacterium	Weighted median	10	0.0444492	1.92845	1.02-3.66
genus Faecalibacterium	Weighted mode	10	0.0784513	2.05799	1.01-4.2
genus Faecalibacterium	ML	10	0.130399	1.41841	0.9-2.23
genus Faecalibacterium	cML-MA	10	0.226053	1.41035	0.81-2.46
genus Family XIII AD3011 group	IVW	13	0.0380766	1.93259	1.04-3.6
genus Family XIII AD3011 group	MR Egger	13	0.510074	2.89787	0.14-62
genus Family XIII AD3011 group	Weighted median	13	0.0338302	2.20828	1.06-4.59
genus Family XIII AD3011 group	Weighted mode	13	0.248876	2.12962	0.63-7.23
genus Family XIII AD3011 group	ML	13	0.00422537	2.00901	1.25-3.24
genus Family XIII AD3011 group	cML-MA	13	0.0870043	1.79596	0.92-3.51
genus Family XIII UCG001	IVW	8	0.695494	0.877647	0.46-1.69
genus Family XIII UCG001	MR Egger	8	0.209543	3.68911	0.6-22.78
genus Family XIII UCG001	Weighted median	8	0.422806	0.730826	0.34-1.57
genus Family XIII UCG001	Weighted mode	8	0.64726	0.751676	0.23-2.42
genus Family XIII UCG001	ML	8	0.619561	0.87028	0.5-1.51
genus Family XIII UCG001	cML-MA	8	0.691524	0.889848	0.5-1.58
genus Flavonifractor	IVW	5	0.382601	1.31865	0.71-2.45
genus Flavonifractor	MR Egger	5	0.443406	3.04457	0.26-36.29
genus Flavonifractor	Weighted median	5	0.445827	1.38032	0.6-3.16
genus Flavonifractor	Weighted mode	5	0.653762	1.29467	0.45-3.69
genus Flavonifractor	ML	5	0.377862	1.32743	0.71-2.49
genus Flavonifractor	cML-MA	5	0.437532	1.32068	0.65-2.67
genus Fusicatenibacter	IVW	18	0.854045	0.960454	0.62-1.48
genus Fusicatenibacter	MR Egger	18	0.762358	1.28778	0.26-6.45
genus Fusicatenibacter	Weighted median	18	0.675093	0.884306	0.5-1.57
genus Fusicatenibacter	Weighted mode	18	0.648401	0.787649	0.29-2.16
genus Fusicatenibacter	ML	18	0.852689	0.959432	0.62-1.49
genus Fusicatenibacter	cML-MA	18	0.779975	0.933398	0.58-1.51
genus Gordonibacter	IVW	11	0.517741	1.08725	0.84-1.4
genus Gordonibacter	MR Egger	11	0.624257	1.32036	0.45-3.87
genus Gordonibacter	Weighted median	11	0.443418	1.14338	0.81-1.61
genus Gordonibacter	Weighted mode	11	0.325643	1.34097	0.77-2.34
genus Gordonibacter	ML	11	0.509184	1.09076	0.84-1.41
genus Gordonibacter	cML-MA	11	0.542248	1.09351	0.82-1.46
genus Haemophilus	IVW	9	0.201574	1.27797	0.88-1.86
genus Haemophilus	MR Egger	9	0.818708	0.902901	0.39-2.09
genus Haemophilus	Weighted median	9	0.433626	1.21745	0.74-1.99
genus Haemophilus	Weighted mode	9	0.549723	1.23162	0.64-2.37
genus Haemophilus	ML	9	0.19909	1.28409	0.88-1.88
genus Haemophilus	cML-MA	9	0.210454	1.28734	0.87-1.91
genus Holdemanella	IVW	11	0.822476	1.03805	0.75-1.44
genus Holdemanella	MR Egger	11	0.852835	0.908963	0.34-2.42
genus Holdemanella	Weighted median	11	0.741019	0.926205	0.59-1.46
genus Holdemanella	Weighted mode	11	0.685134	0.875239	0.47-1.64
genus Holdemanella	ML	11	0.81811	1.0396	0.75-1.45
genus Holdemanella	cML-MA	11	0.817786	1.03935	0.75-1.44
genus Holdemania	IVW	15	0.188507	0.744938	0.48-1.16
genus Holdemania	MR Egger	15	0.481675	0.599188	0.15-2.4
genus Holdemania	Weighted median	15	0.00648927	0.488761	0.29-0.82
genus Holdemania	Weighted mode	15	0.112285	0.459792	0.19-1.13
genus Holdemania	ML	15	0.106154	0.751638	0.53-1.06
genus Holdemania	cML-MA	15	0.230965	0.76423	0.49-1.19
genus Howardella	IVW	10	0.112333	1.32199	0.94-1.87
genus Howardella	MR Egger	10	0.437834	1.85111	0.42-8.12
genus Howardella	Weighted median	10	0.230231	1.25039	0.87-1.8
genus Howardella	Weighted mode	10	0.892257	1.04199	0.58-1.86
genus Howardella	ML	10	0.029193	1.33692	1.03-1.74
genus Howardella	cML-MA	10	0.0814582	1.33726	0.96-1.85
genus Hungatella	IVW	5	0.964275	0.990874	0.66-1.48
genus Hungatella	MR Egger	5	0.375164	3.62979	0.32-41.3
genus Hungatella	Weighted median	5	0.92936	1.02271	0.62-1.68
genus Hungatella	Weighted mode	5	0.9676	1.0146	0.53-1.96
genus Hungatella	ML	5	0.963888	0.990694	0.66-1.48
genus Hungatella	cML-MA	5	0.950389	0.986612	0.65-1.51
genus Intestinibacter	IVW	15	0.0548249	0.688194	0.47-1.01
genus Intestinibacter	MR Egger	15	0.114832	0.342821	0.1-1.19
genus Intestinibacter	Weighted median	15	0.274409	0.744789	0.44-1.26
genus Intestinibacter	Weighted mode	15	0.656575	0.809479	0.33-2.01
genus Intestinibacter	ML	15	0.0635845	0.693297	0.47-1.02
genus Intestinibacter	cML-MA	15	0.111676	0.689787	0.44-1.09
genus Intestinimonas	IVW	16	0.540848	0.867298	0.55-1.37
genus Intestinimonas	MR Egger	16	0.985977	1.01198	0.27-3.73
genus Intestinimonas	Weighted median	16	0.983962	1.00568	0.58-1.75
genus Intestinimonas	Weighted mode	16	0.47518	1.41356	0.56-3.57
genus Intestinimonas	ML	16	0.455208	0.866722	0.6-1.26
genus Intestinimonas	cML-MA	16	0.719764	0.918621	0.58-1.46
genus Lachnoclostridium	IVW	13	0.834732	1.05738	0.63-1.79
genus Lachnoclostridium	MR Egger	13	0.2731	0.361848	0.06-2.04
genus Lachnoclostridium	Weighted median	13	0.828814	1.07316	0.57-2.04
genus Lachnoclostridium	Weighted mode	13	0.94054	0.964383	0.38-2.45
genus Lachnoclostridium	ML	13	0.817633	1.06079	0.64-1.75
genus Lachnoclostridium	cML-MA	13	0.516034	1.2027	0.69-2.1
genus Lachnospiraceae FCS020 group	IVW	12	0.299914	0.793432	0.51-1.23
genus Lachnospiraceae FCS020 group	MR Egger	12	0.0933287	0.331723	0.1-1.06
genus Lachnospiraceae FCS020 group	Weighted median	12	0.764976	0.911231	0.5-1.68
genus Lachnospiraceae FCS020 group	Weighted mode	12	0.997526	0.998424	0.38-2.65
genus Lachnospiraceae FCS020 group	ML	12	0.307026	0.792408	0.51-1.24
genus Lachnospiraceae FCS020 group	cML-MA	12	0.425779	0.810039	0.48-1.36
genus Lachnospiraceae NC2004 group	IVW	9	0.907535	0.978802	0.68-1.41
genus Lachnospiraceae NC2004 group	MR Egger	9	0.57716	1.55014	0.36-6.74
genus Lachnospiraceae NC2004 group	Weighted median	9	0.948352	0.984366	0.61-1.59
genus Lachnospiraceae NC2004 group	Weighted mode	9	0.96337	0.983564	0.5-1.95
genus Lachnospiraceae NC2004 group	ML	9	0.910139	0.979095	0.68-1.41
genus Lachnospiraceae NC2004 group	cML-MA	9	0.887084	0.972606	0.66-1.43
genus Lachnospiraceae ND3007 group	IVW	3	0.54509	0.729033	0.26-2.03
genus Lachnospiraceae ND3007 group	MR Egger	3	0.433535	51369.8	0-1557003760886.31
genus Lachnospiraceae ND3007 group	Weighted median	3	0.279711	0.475041	0.12-1.83
genus Lachnospiraceae ND3007 group	Weighted mode	3	0.445914	0.470386	0.1-2.26
genus Lachnospiraceae ND3007 group	ML	3	0.541015	0.722984	0.26-2.05
genus Lachnospiraceae ND3007 group	cML-MA	3	0.63155	0.767005	0.26-2.27
genus Lachnospiraceae NK4A136 group	IVW	15	0.786289	1.06049	0.69-1.62
genus Lachnospiraceae NK4A136 group	MR Egger	15	0.538465	1.3234	0.55-3.16
genus Lachnospiraceae NK4A136 group	Weighted median	15	0.790183	1.0806	0.61-1.91
genus Lachnospiraceae NK4A136 group	Weighted mode	15	0.548436	1.20496	0.67-2.18
genus Lachnospiraceae NK4A136 group	ML	15	0.753425	1.06559	0.72-1.58
genus Lachnospiraceae NK4A136 group	cML-MA	15	0.934071	1.02003	0.64-1.63
genus Lachnospiraceae UCG001	IVW	13	0.887893	1.02633	0.72-1.47
genus Lachnospiraceae UCG001	MR Egger	13	0.538662	0.602566	0.13-2.88
genus Lachnospiraceae UCG001	Weighted median	13	0.870308	0.959263	0.58-1.58
genus Lachnospiraceae UCG001	Weighted mode	13	0.868371	1.0669	0.5-2.26
genus Lachnospiraceae UCG001	ML	13	0.885156	1.02739	0.71-1.48
genus Lachnospiraceae UCG001	cML-MA	13	0.838846	1.0411	0.71-1.53
genus Lachnospiraceae UCG004	IVW	12	0.145522	0.694754	0.43-1.13
genus Lachnospiraceae UCG004	MR Egger	12	0.746635	0.707316	0.09-5.46
genus Lachnospiraceae UCG004	Weighted median	12	0.424302	0.751725	0.37-1.51
genus Lachnospiraceae UCG004	Weighted mode	12	0.767287	0.843032	0.28-2.54
genus Lachnospiraceae UCG004	ML	12	0.143809	0.687752	0.42-1.14
genus Lachnospiraceae UCG004	cML-MA	12	0.191918	0.698525	0.41-1.2
genus Lachnospiraceae UCG008	IVW	10	0.0846723	0.739404	0.52-1.04
genus Lachnospiraceae UCG008	MR Egger	10	0.851165	0.841955	0.15-4.8
genus Lachnospiraceae UCG008	Weighted median	10	0.0385256	0.6182	0.39-0.97
genus Lachnospiraceae UCG008	Weighted mode	10	0.137305	0.564153	0.28-1.12
genus Lachnospiraceae UCG008	ML	10	0.087776	0.73681	0.52-1.05
genus Lachnospiraceae UCG008	cML-MA	10	0.110612	0.726323	0.49-1.08
genus Lachnospiraceae UCG010	IVW	9	0.611357	0.870248	0.51-1.49
genus Lachnospiraceae UCG010	MR Egger	9	0.369577	0.46392	0.1-2.23
genus Lachnospiraceae UCG010	Weighted median	9	0.772666	0.900956	0.44-1.83
genus Lachnospiraceae UCG010	Weighted mode	9	0.989353	1.0076	0.34-2.96
genus Lachnospiraceae UCG010	ML	9	0.616861	0.870502	0.51-1.5
genus Lachnospiraceae UCG010	cML-MA	9	0.574175	0.827005	0.43-1.6
genus Lactobacillus	IVW	8	0.950989	1.01102	0.71-1.43
genus Lactobacillus	MR Egger	8	0.542621	1.34409	0.55-3.3
genus Lactobacillus	Weighted median	8	0.881877	0.963862	0.59-1.57
genus Lactobacillus	Weighted mode	8	0.892231	0.959853	0.54-1.7
genus Lactobacillus	ML	8	0.952085	1.01088	0.71-1.44
genus Lactobacillus	cML-MA	8	0.90752	1.021	0.72-1.45
genus Lactococcus	IVW	9	0.302307	1.17316	0.87-1.59
genus Lactococcus	MR Egger	9	0.423339	1.84764	0.45-7.61
genus Lactococcus	Weighted median	9	0.381805	1.1961	0.8-1.79
genus Lactococcus	Weighted mode	9	0.717508	1.13625	0.58-2.22
genus Lactococcus	ML	9	0.286	1.18163	0.87-1.61
genus Lactococcus	cML-MA	9	0.424662	1.15512	0.81-1.65
genus Marvinbryantia	IVW	10	0.272944	0.760753	0.47-1.24
genus Marvinbryantia	MR Egger	10	0.678788	0.656979	0.1-4.47
genus Marvinbryantia	Weighted median	10	0.238592	0.69005	0.37-1.28
genus Marvinbryantia	Weighted mode	10	0.336878	0.607501	0.23-1.59
genus Marvinbryantia	ML	10	0.281363	0.761832	0.46-1.25
genus Marvinbryantia	cML-MA	10	0.293176	0.769275	0.47-1.25
genus Methanobrevibacter	IVW	6	0.915981	1.01982	0.71-1.47
genus Methanobrevibacter	MR Egger	6	0.341718	0.471145	0.12-1.85
genus Methanobrevibacter	Weighted median	6	0.894364	1.03365	0.63-1.68
genus Methanobrevibacter	Weighted mode	6	0.924099	0.971953	0.56-1.7
genus Methanobrevibacter	ML	6	0.914973	1.02033	0.71-1.48
genus Methanobrevibacter	cML-MA	6	0.990595	0.997516	0.66-1.51
genus Odoribacter	IVW	7	0.909686	0.96552	0.53-1.77
genus Odoribacter	MR Egger	7	0.936056	0.921329	0.14-6.19
genus Odoribacter	Weighted median	7	0.731241	0.868378	0.39-1.94
genus Odoribacter	Weighted mode	7	0.659363	0.755172	0.23-2.48
genus Odoribacter	ML	7	0.907823	0.964242	0.52-1.79
genus Odoribacter	cML-MA	7	0.897063	0.957862	0.5-1.84
genus Olsenella	IVW	11	0.681491	1.05326	0.82-1.35
genus Olsenella	MR Egger	11	0.309365	0.636103	0.28-1.45
genus Olsenella	Weighted median	11	0.954804	0.990544	0.71-1.38
genus Olsenella	Weighted mode	11	0.864917	0.960873	0.61-1.5
genus Olsenella	ML	11	0.674406	1.05551	0.82-1.36
genus Olsenella	cML-MA	11	0.622354	1.07162	0.81-1.41
genus Oscillibacter	IVW	13	0.124111	0.761782	0.54-1.08
genus Oscillibacter	MR Egger	13	0.572964	0.674679	0.18-2.54
genus Oscillibacter	Weighted median	13	0.202677	0.726374	0.44-1.19
genus Oscillibacter	Weighted mode	13	0.734774	1.16487	0.49-2.76
genus Oscillibacter	ML	13	0.131113	0.761326	0.53-1.08
genus Oscillibacter	cML-MA	13	0.155078	0.764348	0.53-1.11
genus Oscillospira	IVW	8	0.894628	1.03286	0.64-1.67
genus Oscillospira	MR Egger	8	0.948896	0.933481	0.12-7.03
genus Oscillospira	Weighted median	8	0.838865	0.941722	0.53-1.68
genus Oscillospira	Weighted mode	8	0.828319	0.892903	0.33-2.39
genus Oscillospira	ML	8	0.893143	1.03378	0.64-1.68
genus Oscillospira	cML-MA	8	0.948538	1.01805	0.59-1.75
genus Oxalobacter	IVW	11	0.780117	0.962525	0.74-1.26
genus Oxalobacter	MR Egger	11	0.737304	1.24943	0.35-4.41
genus Oxalobacter	Weighted median	11	0.780793	0.951504	0.67-1.35
genus Oxalobacter	Weighted mode	11	0.741851	0.904859	0.51-1.61
genus Oxalobacter	ML	11	0.777997	0.961774	0.73-1.26
genus Oxalobacter	cML-MA	11	0.728699	0.951566	0.72-1.26
genus Parabacteroides	IVW	5	0.862175	0.935459	0.44-1.99
genus Parabacteroides	MR Egger	5	0.570922	0.2191	0-23.87
genus Parabacteroides	Weighted median	5	0.84118	0.910556	0.36-2.28
genus Parabacteroides	Weighted mode	5	0.880452	0.90035	0.25-3.25
genus Parabacteroides	ML	5	0.861358	0.934773	0.44-1.99
genus Parabacteroides	cML-MA	5	0.896262	0.948411	0.43-2.1
genus Paraprevotella	IVW	13	0.951126	0.989744	0.71-1.38
genus Paraprevotella	MR Egger	13	0.398212	1.75243	0.5-6.12
genus Paraprevotella	Weighted median	13	0.954219	0.988037	0.66-1.49
genus Paraprevotella	Weighted mode	13	0.967683	0.984714	0.47-2.04
genus Paraprevotella	ML	13	0.945334	0.989341	0.73-1.34
genus Paraprevotella	cML-MA	13	0.969033	1.00704	0.71-1.44
genus Parasutterella	IVW	14	0.509007	0.886992	0.62-1.27
genus Parasutterella	MR Egger	14	0.347898	0.611105	0.23-1.64
genus Parasutterella	Weighted median	14	0.575904	0.869209	0.53-1.42
genus Parasutterella	Weighted mode	14	0.388464	0.716006	0.34-1.49
genus Parasutterella	ML	14	0.501629	0.883637	0.62-1.27
genus Parasutterella	cML-MA	14	0.578767	0.886839	0.58-1.36
genus Peptococcus	IVW	12	0.627432	0.925666	0.68-1.26
genus Peptococcus	MR Egger	12	0.245213	2.059	0.65-6.48
genus Peptococcus	Weighted median	12	0.326139	1.22207	0.82-1.82
genus Peptococcus	Weighted mode	12	0.447562	1.27176	0.7-2.31
genus Peptococcus	ML	12	0.586507	0.922331	0.69-1.23
genus Peptococcus	cML-MA	12	0.674726	0.930642	0.67-1.3
genus Phascolarctobacterium	IVW	8	0.421578	1.28513	0.7-2.37
genus Phascolarctobacterium	MR Egger	8	0.790711	1.57849	0.06-39.67
genus Phascolarctobacterium	Weighted median	8	0.0917527	1.79244	0.91-3.53
genus Phascolarctobacterium	Weighted mode	8	0.251865	1.89739	0.69-5.18
genus Phascolarctobacterium	ML	8	0.312379	1.30567	0.78-2.19
genus Phascolarctobacterium	cML-MA	8	0.362643	1.3252	0.72-2.43
genus Prevotella7	IVW	11	0.316982	0.838181	0.59-1.18
genus Prevotella7	MR Egger	11	0.326408	2.81461	0.4-19.87
genus Prevotella7	Weighted median	11	0.870406	0.968796	0.66-1.42
genus Prevotella7	Weighted mode	11	0.539951	1.2474	0.63-2.47
genus Prevotella7	ML	11	0.177155	0.832722	0.64-1.09
genus Prevotella7	cML-MA	11	0.371546	0.855407	0.61-1.2
genus Prevotella9	IVW	15	0.0209127	0.662511	0.47-0.94
genus Prevotella9	MR Egger	15	0.272073	0.541351	0.19-1.55
genus Prevotella9	Weighted median	15	0.0320438	0.610478	0.39-0.96
genus Prevotella9	Weighted mode	15	0.142925	0.631852	0.35-1.13
genus Prevotella9	ML	15	0.0172432	0.66453	0.47-0.93
genus Prevotella9	cML-MA	15	0.0298654	0.624798	0.41-0.96
genus Rikenellaceae RC9 gut group	IVW	11	0.787099	0.962943	0.73-1.27
genus Rikenellaceae RC9 gut group	MR Egger	11	0.42962	2.07264	0.37-11.66
genus Rikenellaceae RC9 gut group	Weighted median	11	0.836544	1.03702	0.73-1.46
genus Rikenellaceae RC9 gut group	Weighted mode	11	0.650651	1.15478	0.63-2.11
genus Rikenellaceae RC9 gut group	ML	11	0.766001	0.962551	0.75-1.24
genus Rikenellaceae RC9 gut group	cML-MA	11	0.805504	0.965118	0.73-1.28
genus Romboutsia	IVW	13	0.194524	1.3382	0.86-2.08
genus Romboutsia	MR Egger	13	0.810674	0.852423	0.24-3.05
genus Romboutsia	Weighted median	13	0.352765	1.33593	0.73-2.46
genus Romboutsia	Weighted mode	13	0.638926	1.23122	0.53-2.87
genus Romboutsia	ML	13	0.186545	1.35131	0.86-2.11
genus Romboutsia	cML-MA	13	0.264094	1.30411	0.82-2.08
genus Roseburia	IVW	13	0.0242236	1.77746	1.08-2.93
genus Roseburia	MR Egger	13	0.697077	1.35853	0.3-6.11
genus Roseburia	Weighted median	13	0.135947	1.67896	0.85-3.32
genus Roseburia	Weighted mode	13	0.406813	1.55072	0.57-4.22
genus Roseburia	ML	13	0.02362	1.80432	1.08-3.01
genus Roseburia	cML-MA	13	0.0299999	1.79833	1.06-3.06
genus Ruminiclostridium5	IVW	11	0.850545	0.949474	0.55-1.63
genus Ruminiclostridium5	MR Egger	11	0.892267	1.1737	0.12-11.17
genus Ruminiclostridium5	Weighted median	11	0.711848	0.877608	0.44-1.75
genus Ruminiclostridium5	Weighted mode	11	0.842675	0.893319	0.3-2.64
genus Ruminiclostridium5	ML	11	0.856007	0.950853	0.55-1.64
genus Ruminiclostridium5	cML-MA	11	0.881436	0.957105	0.54-1.7
genus Ruminiclostridium6	IVW	16	0.402208	1.2158	0.77-1.92
genus Ruminiclostridium6	MR Egger	16	0.764686	0.829875	0.25-2.75
genus Ruminiclostridium6	Weighted median	16	0.499508	1.22769	0.68-2.23
genus Ruminiclostridium6	Weighted mode	16	0.720787	1.17122	0.5-2.74
genus Ruminiclostridium6	ML	16	0.331309	1.22457	0.81-1.84
genus Ruminiclostridium6	cML-MA	16	0.718081	1.09876	0.66-1.83
genus Ruminiclostridium9	IVW	9	0.442609	0.784134	0.42-1.46
genus Ruminiclostridium9	MR Egger	9	0.314313	4.73895	0.28-78.97
genus Ruminiclostridium9	Weighted median	9	0.60014	0.810259	0.37-1.78
genus Ruminiclostridium9	Weighted mode	9	0.659213	0.763489	0.24-2.42
genus Ruminiclostridium9	ML	9	0.436436	0.778734	0.41-1.46
genus Ruminiclostridium9	cML-MA	9	0.395266	0.734646	0.36-1.5
genus Ruminococcaceae NK4A214 group	IVW	13	0.130688	1.5992	0.87-2.94
genus Ruminococcaceae NK4A214 group	MR Egger	13	0.937409	0.918753	0.12-7.26
genus Ruminococcaceae NK4A214 group	Weighted median	13	0.23161	1.56502	0.75-3.26
genus Ruminococcaceae NK4A214 group	Weighted mode	13	0.597997	0.724631	0.23-2.32
genus Ruminococcaceae NK4A214 group	ML	13	0.0393727	1.66197	1.03-2.69
genus Ruminococcaceae NK4A214 group	cML-MA	13	0.154613	1.56551	0.84-2.9
genus Ruminococcaceae UCG002	IVW	21	0.53951	1.1282	0.77-1.66
genus Ruminococcaceae UCG002	MR Egger	21	0.0704415	0.407979	0.16-1.02
genus Ruminococcaceae UCG002	Weighted median	21	0.377125	1.25374	0.76-2.07
genus Ruminococcaceae UCG002	Weighted mode	21	0.81939	1.08124	0.56-2.1
genus Ruminococcaceae UCG002	ML	21	0.491173	1.13484	0.79-1.63
genus Ruminococcaceae UCG002	cML-MA	21	0.596259	1.13394	0.71-1.81
genus Ruminococcaceae UCG003	IVW	12	0.792515	0.942162	0.6-1.47
genus Ruminococcaceae UCG003	MR Egger	12	0.309107	0.451967	0.11-1.93
genus Ruminococcaceae UCG003	Weighted median	12	0.389979	0.771466	0.43-1.39
genus Ruminococcaceae UCG003	Weighted mode	12	0.613212	0.793853	0.33-1.89
genus Ruminococcaceae UCG003	ML	12	0.803224	0.944174	0.6-1.48
genus Ruminococcaceae UCG003	cML-MA	12	0.768358	0.927538	0.56-1.53
genus Ruminococcaceae UCG004	IVW	11	0.746289	0.935983	0.63-1.4
genus Ruminococcaceae UCG004	MR Egger	11	0.559104	1.98687	0.22-18.26
genus Ruminococcaceae UCG004	Weighted median	11	0.744657	0.919054	0.55-1.53
genus Ruminococcaceae UCG004	Weighted mode	11	0.725768	0.85192	0.36-2.03
genus Ruminococcaceae UCG004	ML	11	0.746752	0.935415	0.62-1.4
genus Ruminococcaceae UCG004	cML-MA	11	0.684509	0.917272	0.6-1.39
genus Ruminococcaceae UCG005	IVW	14	0.849842	1.04059	0.69-1.57
genus Ruminococcaceae UCG005	MR Egger	14	0.784499	1.17316	0.38-3.59
genus Ruminococcaceae UCG005	Weighted median	14	0.160219	1.51846	0.85-2.72
genus Ruminococcaceae UCG005	Weighted mode	14	0.197856	1.68267	0.79-3.57
genus Ruminococcaceae UCG005	ML	14	0.841781	1.04361	0.69-1.59
genus Ruminococcaceae UCG005	cML-MA	14	0.888983	1.03485	0.64-1.67
genus Ruminococcaceae UCG009	IVW	11	0.55188	0.899712	0.64-1.27
genus Ruminococcaceae UCG009	MR Egger	11	0.652249	0.727838	0.19-2.77
genus Ruminococcaceae UCG009	Weighted median	11	0.648415	0.899684	0.57-1.42
genus Ruminococcaceae UCG009	Weighted mode	11	0.718821	0.88	0.45-1.73
genus Ruminococcaceae UCG009	ML	11	0.562336	0.901029	0.63-1.28
genus Ruminococcaceae UCG009	cML-MA	11	0.578905	0.901764	0.63-1.3
genus Ruminococcaceae UCG010	IVW	6	0.461237	0.803946	0.45-1.44
genus Ruminococcaceae UCG010	MR Egger	6	0.491449	0.539493	0.11-2.67
genus Ruminococcaceae UCG010	Weighted median	6	0.334492	0.677993	0.31-1.49
genus Ruminococcaceae UCG010	Weighted mode	6	0.462078	0.676566	0.26-1.77
genus Ruminococcaceae UCG010	ML	6	0.460057	0.801043	0.44-1.44
genus Ruminococcaceae UCG010	cML-MA	6	0.501962	0.811457	0.44-1.49
genus Ruminococcaceae UCG011	IVW	8	0.869542	1.02589	0.76-1.39
genus Ruminococcaceae UCG011	MR Egger	8	0.0985951	4.06061	1-16.57
genus Ruminococcaceae UCG011	Weighted median	8	0.932685	0.982684	0.66-1.47
genus Ruminococcaceae UCG011	Weighted mode	8	0.805851	0.916298	0.47-1.79
genus Ruminococcaceae UCG011	ML	8	0.854781	1.02726	0.77-1.37
genus Ruminococcaceae UCG011	cML-MA	8	0.938141	1.01194	0.75-1.37
genus Ruminococcaceae UCG013	IVW	11	0.468196	1.26666	0.67-2.4
genus Ruminococcaceae UCG013	MR Egger	11	0.588033	0.586885	0.09-3.77
genus Ruminococcaceae UCG013	Weighted median	11	0.566772	1.23194	0.6-2.52
genus Ruminococcaceae UCG013	Weighted mode	11	0.844235	1.10463	0.42-2.91
genus Ruminococcaceae UCG013	ML	11	0.355617	1.27556	0.76-2.14
genus Ruminococcaceae UCG013	cML-MA	11	0.537504	1.21913	0.65-2.29
genus Ruminococcaceae UCG014	IVW	11	0.953716	0.987108	0.64-1.53
genus Ruminococcaceae UCG014	MR Egger	11	0.572178	0.733381	0.26-2.07
genus Ruminococcaceae UCG014	Weighted median	11	0.978129	0.991523	0.54-1.82
genus Ruminococcaceae UCG014	Weighted mode	11	0.889023	0.952532	0.49-1.85
genus Ruminococcaceae UCG014	ML	11	0.955241	0.987384	0.63-1.54
genus Ruminococcaceae UCG014	cML-MA	11	0.965833	0.989796	0.62-1.58
genus Ruminococcus gauvreauii group	IVW	12	0.959323	0.988495	0.63-1.54
genus Ruminococcus gauvreauii group	MR Egger	12	0.880602	0.865317	0.14-5.45
genus Ruminococcus gauvreauii group	Weighted median	12	0.736569	0.89979	0.49-1.66
genus Ruminococcus gauvreauii group	Weighted mode	12	0.754727	0.864546	0.35-2.11
genus Ruminococcus gauvreauii group	ML	12	0.960468	0.988658	0.63-1.55
genus Ruminococcus gauvreauii group	cML-MA	12	0.964801	0.988914	0.6-1.62
genus Ruminococcus gnavus group	IVW	11	0.7099	1.06394	0.77-1.47
genus Ruminococcus gnavus group	MR Egger	11	0.600531	1.54138	0.32-7.36
genus Ruminococcus gnavus group	Weighted median	11	0.916244	0.976971	0.63-1.51
genus Ruminococcus gnavus group	Weighted mode	11	0.372622	1.40138	0.69-2.85
genus Ruminococcus gnavus group	ML	11	0.708396	1.06503	0.77-1.48
genus Ruminococcus gnavus group	cML-MA	11	0.813467	1.0433	0.73-1.48
genus Ruminococcus torques group	IVW	9	0.896801	0.957476	0.5-1.85
genus Ruminococcus torques group	MR Egger	9	0.197453	0.225155	0.03-1.75
genus Ruminococcus torques group	Weighted median	9	0.976619	1.01255	0.44-2.33
genus Ruminococcus torques group	Weighted mode	9	0.986751	1.00985	0.33-3.1
genus Ruminococcus torques group	ML	9	0.892525	0.95603	0.5-1.84
genus Ruminococcus torques group	cML-MA	9	0.857822	0.936614	0.46-1.92
genus Ruminococcus1	IVW	10	0.0761515	1.64825	0.95-2.86
genus Ruminococcus1	MR Egger	10	0.149032	3.31824	0.76-14.47
genus Ruminococcus1	Weighted median	10	0.0525199	1.97449	0.99-3.93
genus Ruminococcus1	Weighted mode	10	0.106527	2.28887	0.93-5.66
genus Ruminococcus1	ML	10	0.0462633	1.68765	1.01-2.82
genus Ruminococcus1	cML-MA	10	0.0903342	1.68824	0.92-3.09
genus Ruminococcus2	IVW	15	0.369933	1.19136	0.81-1.75
genus Ruminococcus2	MR Egger	15	0.75885	1.15911	0.46-2.92
genus Ruminococcus2	Weighted median	15	0.257363	1.34919	0.8-2.27
genus Ruminococcus2	Weighted mode	15	0.379817	1.36822	0.69-2.69
genus Ruminococcus2	ML	15	0.355972	1.20114	0.81-1.77
genus Ruminococcus2	cML-MA	15	0.392013	1.2243	0.77-1.95
genus Sellimonas	IVW	9	0.855309	0.971331	0.71-1.33
genus Sellimonas	MR Egger	9	0.241036	3.148	0.54-18.2
genus Sellimonas	Weighted median	9	0.559681	1.11236	0.78-1.59
genus Sellimonas	Weighted mode	9	0.479831	1.24191	0.7-2.2
genus Sellimonas	ML	9	0.810952	0.969269	0.75-1.25
genus Sellimonas	cML-MA	9	0.835307	0.966108	0.7-1.34
genus Senegalimassilia	IVW	5	0.995837	0.998279	0.52-1.91
genus Senegalimassilia	MR Egger	5	0.601204	0.446622	0.03-6.73
genus Senegalimassilia	Weighted median	5	0.370974	0.710643	0.34-1.5
genus Senegalimassilia	Weighted mode	5	0.490245	0.681247	0.25-1.84
genus Senegalimassilia	ML	5	0.995023	0.998191	0.57-1.76
genus Senegalimassilia	cML-MA	5	0.90613	0.96274	0.51-1.81
genus Slackia	IVW	6	0.410741	0.825345	0.52-1.3
genus Slackia	MR Egger	6	0.968504	1.06584	0.05-20.88
genus Slackia	Weighted median	6	0.497762	0.834016	0.49-1.41
genus Slackia	Weighted mode	6	0.69312	0.859668	0.42-1.75
genus Slackia	ML	6	0.411688	0.825105	0.52-1.31
genus Slackia	cML-MA	6	0.391155	0.809172	0.5-1.31
genus Streptococcus	IVW	15	0.915874	1.02485	0.65-1.62
genus Streptococcus	MR Egger	15	0.343022	0.432834	0.08-2.29
genus Streptococcus	Weighted median	15	0.692145	0.880499	0.47-1.65
genus Streptococcus	Weighted mode	15	0.353814	0.619655	0.23-1.65
genus Streptococcus	ML	15	0.913281	1.02602	0.65-1.63
genus Streptococcus	cML-MA	15	0.90846	1.02693	0.65-1.62
genus Subdoligranulum	IVW	11	0.525761	1.17424	0.71-1.93
genus Subdoligranulum	MR Egger	11	0.295343	2.07561	0.57-7.53
genus Subdoligranulum	Weighted median	11	0.516902	1.24637	0.64-2.43
genus Subdoligranulum	Weighted mode	11	0.739751	1.17965	0.46-3.04
genus Subdoligranulum	ML	11	0.517701	1.18036	0.71-1.95
genus Subdoligranulum	cML-MA	11	0.556032	1.16781	0.7-1.96
genus Sutterella	IVW	12	0.269468	0.775537	0.49-1.22
genus Sutterella	MR Egger	12	0.901737	1.13403	0.16-7.94
genus Sutterella	Weighted median	12	0.580662	0.84843	0.47-1.52
genus Sutterella	Weighted mode	12	0.949309	0.970651	0.4-2.38
genus Sutterella	ML	12	0.26605	0.771727	0.49-1.22
genus Sutterella	cML-MA	12	0.259138	0.77137	0.49-1.21
genus Terrisporobacter	IVW	5	0.535187	1.21017	0.66-2.21
genus Terrisporobacter	MR Egger	5	0.110939	6.04754	1.25-29.2
genus Terrisporobacter	Weighted median	5	0.942515	1.02794	0.49-2.17
genus Terrisporobacter	Weighted mode	5	0.96817	0.977032	0.33-2.86
genus Terrisporobacter	ML	5	0.463454	1.22273	0.71-2.09
genus Terrisporobacter	cML-MA	5	0.518056	1.20958	0.68-2.15
genus Turicibacter	IVW	10	0.400231	1.18657	0.8-1.77
genus Turicibacter	MR Egger	10	0.422154	0.479284	0.09-2.63
genus Turicibacter	Weighted median	10	0.618837	1.13624	0.69-1.88
genus Turicibacter	Weighted mode	10	0.94595	0.975227	0.48-1.97
genus Turicibacter	ML	10	0.390305	1.1938	0.8-1.79
genus Turicibacter	cML-MA	10	0.401737	1.18924	0.79-1.78
genus Tyzzerella3	IVW	13	0.766865	0.947952	0.67-1.35
genus Tyzzerella3	MR Egger	13	0.0210843	0.103128	0.02-0.54
genus Tyzzerella3	Weighted median	13	0.799206	1.05438	0.7-1.59
genus Tyzzerella3	Weighted mode	13	0.827462	1.0712	0.58-1.96
genus Tyzzerella3	ML	13	0.712649	0.946958	0.71-1.27
genus Tyzzerella3	cML-MA	13	0.737072	0.944602	0.68-1.32
genus Veillonella	IVW	6	0.822799	1.0974	0.49-2.48
genus Veillonella	MR Egger	6	0.735233	3.73676	0-4643.52
genus Veillonella	Weighted median	6	0.383456	1.37856	0.67-2.84
genus Veillonella	Weighted mode	6	0.306927	1.74745	0.67-4.57
genus Veillonella	ML	6	0.726342	1.10748	0.63-1.96
genus Veillonella	cML-MA	6	0.525074	1.2662	0.61-2.62
genus Victivallis	IVW	10	0.552884	1.08228	0.83-1.41
genus Victivallis	MR Egger	10	0.579992	0.557006	0.08-4.07
genus Victivallis	Weighted median	10	0.844926	1.03534	0.73-1.47
genus Victivallis	Weighted mode	10	0.688909	0.890902	0.52-1.54
genus Victivallis	ML	10	0.546445	1.08497	0.83-1.41
genus Victivallis	cML-MA	10	0.626648	1.07848	0.8-1.46
species Adlercreutzia equolifaciens	IVW	7	0.293934	0.825528	0.58-1.18
species Adlercreutzia equolifaciens	MR Egger	7	0.665759	0.72471	0.18-2.87
species Adlercreutzia equolifaciens	Weighted median	7	0.563572	0.868495	0.54-1.4
species Adlercreutzia equolifaciens	Weighted mode	7	0.747758	0.877637	0.41-1.88
species Adlercreutzia equolifaciens	ML	7	0.29641	0.822787	0.57-1.19
species Adlercreutzia equolifaciens	cML-MA	7	0.375001	0.82545	0.54-1.26
species Akkermansia muciniphila	IVW	14	0.0665885	1.28969	0.98-1.69
species Akkermansia muciniphila	MR Egger	14	0.895783	0.915386	0.25-3.34
species Akkermansia muciniphila	Weighted median	14	0.63416	1.09572	0.75-1.6
species Akkermansia muciniphila	Weighted mode	14	0.847283	1.05324	0.63-1.77
species Akkermansia muciniphila	ML	14	0.0644356	1.29893	0.98-1.71
species Akkermansia muciniphila	cML-MA	14	0.115308	1.29539	0.94-1.79
species Alistipes finegoldii	IVW	9	0.844059	0.963181	0.66-1.4
species Alistipes finegoldii	MR Egger	9	0.877865	1.17691	0.16-8.72
species Alistipes finegoldii	Weighted median	9	0.540082	1.16685	0.71-1.91
species Alistipes finegoldii	Weighted mode	9	0.527416	1.28905	0.61-2.74
species Alistipes finegoldii	ML	9	0.842026	0.961897	0.66-1.41
species Alistipes finegoldii	cML-MA	9	0.853101	0.960531	0.63-1.47
species Alistipes indistinctus	IVW	12	0.494947	1.10397	0.83-1.47
species Alistipes indistinctus	MR Egger	12	0.178059	0.303947	0.06-1.52
species Alistipes indistinctus	Weighted median	12	0.376802	1.19137	0.81-1.76
species Alistipes indistinctus	Weighted mode	12	0.751002	1.11198	0.59-2.11
species Alistipes indistinctus	ML	12	0.468076	1.11057	0.84-1.47
species Alistipes indistinctus	cML-MA	12	0.595015	1.09276	0.79-1.52
species Alistipes onderdonkii	IVW	8	0.420914	1.18574	0.78-1.8
species Alistipes onderdonkii	MR Egger	8	0.449078	0.396237	0.04-3.73
species Alistipes onderdonkii	Weighted median	8	0.457488	1.22099	0.72-2.07
species Alistipes onderdonkii	Weighted mode	8	0.662708	1.21739	0.52-2.84
species Alistipes onderdonkii	ML	8	0.410752	1.1939	0.78-1.82
species Alistipes onderdonkii	cML-MA	8	0.397551	1.21819	0.77-1.92
species Alistipes putredinis	IVW	7	0.252351	0.768047	0.49-1.21
species Alistipes putredinis	MR Egger	7	0.603013	2.16757	0.14-33.36
species Alistipes putredinis	Weighted median	7	0.874293	0.956317	0.55-1.66
species Alistipes putredinis	Weighted mode	7	0.899571	1.05427	0.48-2.32
species Alistipes putredinis	ML	7	0.250281	0.763884	0.48-1.21
species Alistipes putredinis	cML-MA	7	0.288834	0.781407	0.5-1.23
species Alistipes senegalensis	IVW	12	0.865513	0.972006	0.7-1.35
species Alistipes senegalensis	MR Egger	12	0.524778	0.543567	0.09-3.33
species Alistipes senegalensis	Weighted median	12	0.979827	1.0057	0.65-1.56
species Alistipes senegalensis	Weighted mode	12	0.825878	0.909359	0.4-2.08
species Alistipes senegalensis	ML	12	0.869208	0.97293	0.7-1.35
species Alistipes senegalensis	cML-MA	12	0.776553	0.949297	0.66-1.36
species Alistipes shahii	IVW	11	0.745398	1.06407	0.73-1.55
species Alistipes shahii	MR Egger	11	0.63341	0.614323	0.09-4.25
species Alistipes shahii	Weighted median	11	0.775281	1.07675	0.65-1.79
species Alistipes shahii	Weighted mode	11	0.855079	0.921264	0.39-2.17
species Alistipes shahii	ML	11	0.741749	1.06613	0.73-1.56
species Alistipes shahii	cML-MA	11	0.784559	1.05909	0.7-1.6
species Alistipes sp AP11	IVW	11	0.595449	1.07262	0.83-1.39
species Alistipes sp AP11	MR Egger	11	0.324233	0.544396	0.17-1.71
species Alistipes sp AP11	Weighted median	11	0.269781	1.20403	0.87-1.67
species Alistipes sp AP11	Weighted mode	11	0.274779	1.31195	0.83-2.08
species Alistipes sp AP11	ML	11	0.540487	1.07739	0.85-1.37
species Alistipes sp AP11	cML-MA	11	0.566219	1.08185	0.83-1.42
species Bacteroidales bacterium ph8	IVW	8	0.128836	1.37488	0.91-2.07
species Bacteroidales bacterium ph8	MR Egger	8	0.170585	4.37705	0.68-28.09
species Bacteroidales bacterium ph8	Weighted median	8	0.493943	1.21784	0.69-2.14
species Bacteroidales bacterium ph8	Weighted mode	8	0.753149	1.15098	0.5-2.67
species Bacteroidales bacterium ph8	ML	8	0.124998	1.39111	0.91-2.12
species Bacteroidales bacterium ph8	cML-MA	8	0.207039	1.38187	0.84-2.28
species Bacteroides caccae	IVW	9	0.466225	1.1279	0.82-1.56
species Bacteroides caccae	MR Egger	9	0.898767	1.07815	0.35-3.3
species Bacteroides caccae	Weighted median	9	0.876779	0.967424	0.64-1.47
species Bacteroides caccae	Weighted mode	9	0.817357	0.942714	0.58-1.53
species Bacteroides caccae	ML	9	0.433503	1.13412	0.83-1.55
species Bacteroides caccae	cML-MA	9	0.495747	1.12668	0.8-1.59
species Bacteroides cellulosilyticus	IVW	10	0.317397	0.878556	0.68-1.13
species Bacteroides cellulosilyticus	MR Egger	10	0.123774	0.40047	0.14-1.14
species Bacteroides cellulosilyticus	Weighted median	10	0.195321	0.784479	0.54-1.13
species Bacteroides cellulosilyticus	Weighted mode	10	0.226661	0.715699	0.43-1.19
species Bacteroides cellulosilyticus	ML	10	0.304854	0.873673	0.68-1.13
species Bacteroides cellulosilyticus	cML-MA	10	0.336171	0.867946	0.65-1.16
species Bacteroides clarus	IVW	8	0.0500686	0.82365	0.68-1
species Bacteroides clarus	MR Egger	8	0.846369	0.915315	0.39-2.16
species Bacteroides clarus	Weighted median	8	0.119356	0.822931	0.64-1.05
species Bacteroides clarus	Weighted mode	8	0.313397	0.819506	0.57-1.17
species Bacteroides clarus	ML	8	0.0512967	0.821361	0.67-1
species Bacteroides clarus	cML-MA	8	0.0656487	0.820328	0.66-1.01
species Bacteroides coprocola	IVW	4	0.325627	1.16869	0.86-1.59
species Bacteroides coprocola	MR Egger	4	0.171249	2.72787	1.07-6.98
species Bacteroides coprocola	Weighted median	4	0.86003	1.02987	0.74-1.43
species Bacteroides coprocola	Weighted mode	4	0.90455	0.975488	0.67-1.42
species Bacteroides coprocola	ML	4	0.212653	1.18073	0.91-1.53
species Bacteroides coprocola	cML-MA	4	0.296715	1.17703	0.87-1.6
species Bacteroides dorei	IVW	15	0.640698	1.08571	0.77-1.53
species Bacteroides dorei	MR Egger	15	0.382062	2.4214	0.36-16.45
species Bacteroides dorei	Weighted median	15	0.950351	1.01347	0.67-1.54
species Bacteroides dorei	Weighted mode	15	0.65636	1.17516	0.59-2.36
species Bacteroides dorei	ML	15	0.573681	1.09133	0.8-1.48
species Bacteroides dorei	cML-MA	15	0.582621	1.1154	0.76-1.65
species Bacteroides eggerthii	IVW	8	0.31127	0.839693	0.6-1.18
species Bacteroides eggerthii	MR Egger	8	0.716567	1.27405	0.37-4.43
species Bacteroides eggerthii	Weighted median	8	0.62427	0.912919	0.63-1.31
species Bacteroides eggerthii	Weighted mode	8	0.860387	0.951047	0.55-1.63
species Bacteroides eggerthii	ML	8	0.156521	0.830624	0.64-1.07
species Bacteroides eggerthii	cML-MA	8	0.294453	0.846427	0.62-1.16
species Bacteroides faecis	IVW	14	0.655175	1.03866	0.88-1.23
species Bacteroides faecis	MR Egger	14	0.782751	1.10021	0.57-2.14
species Bacteroides faecis	Weighted median	14	0.97009	1.0038	0.82-1.22
species Bacteroides faecis	Weighted mode	14	0.799126	0.961816	0.72-1.29
species Bacteroides faecis	ML	14	0.558001	1.04202	0.91-1.2
species Bacteroides faecis	cML-MA	14	0.702443	1.0348	0.87-1.23
species Bacteroides finegoldii	IVW	16	0.853626	0.986108	0.85-1.14
species Bacteroides finegoldii	MR Egger	16	0.637817	0.876439	0.51-1.5
species Bacteroides finegoldii	Weighted median	16	0.817382	1.02363	0.84-1.25
species Bacteroides finegoldii	Weighted mode	16	0.714183	1.0618	0.77-1.45
species Bacteroides finegoldii	ML	16	0.856416	0.986178	0.85-1.15
species Bacteroides finegoldii	cML-MA	16	0.802863	0.978879	0.83-1.16
species Bacteroides fragilis	IVW	18	0.627295	1.05246	0.86-1.29
species Bacteroides fragilis	MR Egger	18	0.684796	1.21915	0.48-3.12
species Bacteroides fragilis	Weighted median	18	0.735391	1.04556	0.81-1.35
species Bacteroides fragilis	Weighted mode	18	0.852047	1.04426	0.67-1.63
species Bacteroides fragilis	ML	18	0.566093	1.05548	0.88-1.27
species Bacteroides fragilis	cML-MA	18	0.901179	1.01389	0.82-1.26
species Bacteroides intestinalis	IVW	3	0.54875	1.1023	0.8-1.52
species Bacteroides intestinalis	MR Egger	3	0.993223	0.99145	0.2-4.82
species Bacteroides intestinalis	Weighted median	3	0.684136	1.08222	0.74-1.58
species Bacteroides intestinalis	Weighted mode	3	0.819271	1.05672	0.7-1.6
species Bacteroides intestinalis	ML	3	0.549505	1.10255	0.8-1.52
species Bacteroides intestinalis	cML-MA	3	0.490075	1.13358	0.79-1.62
species Bacteroides massiliensis	IVW	6	0.332741	0.843135	0.6-1.19
species Bacteroides massiliensis	MR Egger	6	0.450567	2.02639	0.39-10.63
species Bacteroides massiliensis	Weighted median	6	0.245637	0.766397	0.49-1.2
species Bacteroides massiliensis	Weighted mode	6	0.333237	0.68856	0.35-1.36
species Bacteroides massiliensis	ML	6	0.328697	0.838439	0.59-1.19
species Bacteroides massiliensis	cML-MA	6	0.463069	0.860102	0.58-1.29
species Bacteroides ovatus	IVW	15	0.892961	1.01897	0.77-1.34
species Bacteroides ovatus	MR Egger	15	0.218729	2.11207	0.68-6.56
species Bacteroides ovatus	Weighted median	15	0.36766	1.18833	0.82-1.73
species Bacteroides ovatus	Weighted mode	15	0.59629	1.19823	0.62-2.3
species Bacteroides ovatus	ML	15	0.887826	1.02028	0.77-1.35
species Bacteroides ovatus	cML-MA	15	0.937678	1.0125	0.74-1.38
species Bacteroides plebeius	IVW	7	0.687911	1.05788	0.8-1.39
species Bacteroides plebeius	MR Egger	7	0.138489	2.58876	0.9-7.46
species Bacteroides plebeius	Weighted median	7	0.92666	1.01424	0.75-1.37
species Bacteroides plebeius	Weighted mode	7	0.956424	1.0132	0.65-1.59
species Bacteroides plebeius	ML	7	0.583021	1.06257	0.86-1.32
species Bacteroides plebeius	cML-MA	7	0.762123	1.04223	0.8-1.36
species Bacteroides salyersiae	IVW	11	0.187544	1.12258	0.95-1.33
species Bacteroides salyersiae	MR Egger	11	0.883936	1.05631	0.52-2.16
species Bacteroides salyersiae	Weighted median	11	0.272323	1.12722	0.91-1.4
species Bacteroides salyersiae	Weighted mode	11	0.483061	1.10614	0.84-1.45
species Bacteroides salyersiae	ML	11	0.120651	1.13068	0.97-1.32
species Bacteroides salyersiae	cML-MA	11	0.297477	1.10752	0.91-1.34
species Bacteroides stercoris	IVW	7	0.540183	1.12556	0.77-1.64
species Bacteroides stercoris	MR Egger	7	0.440862	0.207496	0.01-8.26
species Bacteroides stercoris	Weighted median	7	0.155905	1.44156	0.87-2.39
species Bacteroides stercoris	Weighted mode	7	0.290464	1.66722	0.7-3.96
species Bacteroides stercoris	ML	7	0.526814	1.13152	0.77-1.66
species Bacteroides stercoris	cML-MA	7	0.518917	1.1391	0.77-1.69
species Bacteroides thetaiotaomicron	IVW	8	0.32655	0.802629	0.52-1.25
species Bacteroides thetaiotaomicron	MR Egger	8	0.876991	0.853495	0.12-5.84
species Bacteroides thetaiotaomicron	Weighted median	8	0.908304	0.969963	0.58-1.63
species Bacteroides thetaiotaomicron	Weighted mode	8	0.807605	1.12089	0.46-2.71
species Bacteroides thetaiotaomicron	ML	8	0.25752	0.80426	0.55-1.17
species Bacteroides thetaiotaomicron	cML-MA	8	0.419521	0.833141	0.53-1.3
species Bacteroides uniformis	IVW	7	0.971935	0.991807	0.63-1.57
species Bacteroides uniformis	MR Egger	7	0.56259	0.486946	0.05-4.74
species Bacteroides uniformis	Weighted median	7	0.808225	0.926664	0.5-1.71
species Bacteroides uniformis	Weighted mode	7	0.820317	0.905982	0.4-2.05
species Bacteroides uniformis	ML	7	0.971815	0.991625	0.62-1.58
species Bacteroides uniformis	cML-MA	7	0.907583	0.973131	0.61-1.54
species Bacteroides vulgatus	IVW	8	0.754306	0.937296	0.62-1.41
species Bacteroides vulgatus	MR Egger	8	0.754831	0.759617	0.15-3.95
species Bacteroides vulgatus	Weighted median	8	0.75083	0.918181	0.54-1.56
species Bacteroides vulgatus	Weighted mode	8	0.640733	0.821825	0.37-1.81
species Bacteroides vulgatus	ML	8	0.755706	0.936799	0.62-1.41
species Bacteroides vulgatus	cML-MA	8	0.747503	0.931374	0.6-1.44
species Bacteroides xylanisolvens	IVW	13	0.735902	0.951555	0.71-1.27
species Bacteroides xylanisolvens	MR Egger	13	0.715824	0.825613	0.3-2.26
species Bacteroides xylanisolvens	Weighted median	13	0.845477	1.03507	0.73-1.46
species Bacteroides xylanisolvens	Weighted mode	13	0.886662	1.0395	0.62-1.75
species Bacteroides xylanisolvens	ML	13	0.729909	0.951636	0.72-1.26
species Bacteroides xylanisolvens	cML-MA	13	0.699884	0.942602	0.7-1.27
species Barnesiella intestinihominis	IVW	13	0.57983	1.08796	0.81-1.47
species Barnesiella intestinihominis	MR Egger	13	0.853679	0.901064	0.31-2.66
species Barnesiella intestinihominis	Weighted median	13	0.493622	1.14944	0.77-1.71
species Barnesiella intestinihominis	Weighted mode	13	0.781089	1.09117	0.6-1.99
species Barnesiella intestinihominis	ML	13	0.571463	1.09214	0.8-1.48
species Barnesiella intestinihominis	cML-MA	13	0.472015	1.13052	0.81-1.58
species Bifidobacterium adolescentis	IVW	9	0.934801	1.01274	0.75-1.37
species Bifidobacterium adolescentis	MR Egger	9	0.174462	2.51319	0.76-8.3
species Bifidobacterium adolescentis	Weighted median	9	0.659003	1.09289	0.74-1.62
species Bifidobacterium adolescentis	Weighted mode	9	0.672849	1.12191	0.67-1.88
species Bifidobacterium adolescentis	ML	9	0.935056	1.0129	0.74-1.38
species Bifidobacterium adolescentis	cML-MA	9	0.991183	0.998093	0.71-1.4
species Bifidobacterium bifidum	IVW	15	0.750895	0.973577	0.83-1.15
species Bifidobacterium bifidum	MR Egger	15	0.0537819	0.504482	0.27-0.95
species Bifidobacterium bifidum	Weighted median	15	0.907705	0.985926	0.78-1.25
species Bifidobacterium bifidum	Weighted mode	15	0.742576	1.07255	0.71-1.62
species Bifidobacterium bifidum	ML	15	0.751008	0.973075	0.82-1.15
species Bifidobacterium bifidum	cML-MA	15	0.827772	0.978034	0.8-1.19
species Bifidobacterium catenulatum	IVW	6	0.370117	0.902597	0.72-1.13
species Bifidobacterium catenulatum	MR Egger	6	0.760013	1.2128	0.38-3.85
species Bifidobacterium catenulatum	Weighted median	6	0.378087	0.895047	0.7-1.15
species Bifidobacterium catenulatum	Weighted mode	6	0.34256	0.824926	0.58-1.18
species Bifidobacterium catenulatum	ML	6	0.230302	0.896693	0.75-1.07
species Bifidobacterium catenulatum	cML-MA	6	0.365289	0.908765	0.74-1.12
species Bifidobacterium longum	IVW	11	0.89292	1.02218	0.74-1.41
species Bifidobacterium longum	MR Egger	11	0.944551	0.951865	0.25-3.68
species Bifidobacterium longum	Weighted median	11	0.527119	1.15389	0.74-1.8
species Bifidobacterium longum	Weighted mode	11	0.553635	1.27345	0.59-2.76
species Bifidobacterium longum	ML	11	0.891016	1.02299	0.74-1.42
species Bifidobacterium longum	cML-MA	11	0.971864	1.00608	0.72-1.41
species Bilophila unclassified	IVW	11	0.544538	0.851303	0.51-1.43
species Bilophila unclassified	MR Egger	11	0.335986	0.16687	0.01-5.27
species Bilophila unclassified	Weighted median	11	0.125552	0.676925	0.41-1.12
species Bilophila unclassified	Weighted mode	11	0.287258	0.62808	0.28-1.41
species Bilophila unclassified	ML	11	0.3882	0.852309	0.59-1.23
species Bilophila unclassified	cML-MA	11	0.393442	0.790351	0.46-1.36
species Bilophila wadsworthia	IVW	7	0.0287063	1.54864	1.05-2.29
species Bilophila wadsworthia	MR Egger	7	0.717445	1.24518	0.41-3.82
species Bilophila wadsworthia	Weighted median	7	0.0924414	1.57617	0.93-2.68
species Bilophila wadsworthia	Weighted mode	7	0.141938	1.84575	0.91-3.76
species Bilophila wadsworthia	ML	7	0.0295999	1.56878	1.05-2.35
species Bilophila wadsworthia	cML-MA	7	0.0529344	1.5158	0.99-2.31
species Burkholderiales bacterium 1 1 47	IVW	13	0.651589	1.04915	0.85-1.29
species Burkholderiales bacterium 1 1 47	MR Egger	13	0.801325	1.16609	0.36-3.75
species Burkholderiales bacterium 1 1 47	Weighted median	13	0.435235	1.11333	0.85-1.46
species Burkholderiales bacterium 1 1 47	Weighted mode	13	0.514571	1.1763	0.73-1.89
species Burkholderiales bacterium 1 1 47	ML	13	0.645721	1.05085	0.85-1.3
species Burkholderiales bacterium 1 1 47	cML-MA	13	0.613728	1.06094	0.84-1.33
species Butyrivibrio crossotus	IVW	11	0.914798	0.98903	0.81-1.21
species Butyrivibrio crossotus	MR Egger	11	0.573545	0.810035	0.4-1.64
species Butyrivibrio crossotus	Weighted median	11	0.92622	1.01066	0.81-1.27
species Butyrivibrio crossotus	Weighted mode	11	0.926807	1.01687	0.72-1.44
species Butyrivibrio crossotus	ML	11	0.883049	0.988225	0.84-1.16
species Butyrivibrio crossotus	cML-MA	11	0.746931	0.967431	0.79-1.18
species Clostridium asparagiforme	IVW	13	0.0294158	0.852833	0.74-0.98
species Clostridium asparagiforme	MR Egger	13	0.862118	0.939643	0.47-1.87
species Clostridium asparagiforme	Weighted median	13	0.0689181	0.824302	0.67-1.02
species Clostridium asparagiforme	Weighted mode	13	0.106809	0.709063	0.48-1.04
species Clostridium asparagiforme	ML	13	0.0276924	0.846731	0.73-0.98
species Clostridium asparagiforme	cML-MA	13	0.0618229	0.85242	0.72-1.01
species Clostridium leptum	IVW	6	0.713435	1.05244	0.8-1.38
species Clostridium leptum	MR Egger	6	0.306207	2.55951	0.53-12.32
species Clostridium leptum	Weighted median	6	0.551004	1.11312	0.78-1.58
species Clostridium leptum	Weighted mode	6	0.49087	1.23332	0.71-2.14
species Clostridium leptum	ML	6	0.709229	1.05406	0.8-1.39
species Clostridium leptum	cML-MA	6	0.791559	1.04064	0.77-1.4
species Collinsella aerofaciens	IVW	9	0.921239	0.982033	0.69-1.41
species Collinsella aerofaciens	MR Egger	9	0.678141	1.35749	0.34-5.42
species Collinsella aerofaciens	Weighted median	9	0.362093	0.798255	0.49-1.3
species Collinsella aerofaciens	Weighted mode	9	0.493173	0.734262	0.32-1.71
species Collinsella aerofaciens	ML	9	0.920757	0.981515	0.68-1.42
species Collinsella aerofaciens	cML-MA	9	0.909209	0.975853	0.64-1.49
species Coprobacter fastidiosus	IVW	7	0.761451	1.04818	0.77-1.42
species Coprobacter fastidiosus	MR Egger	7	0.455386	0.477351	0.08-2.87
species Coprobacter fastidiosus	Weighted median	7	0.649822	1.08978	0.75-1.58
species Coprobacter fastidiosus	Weighted mode	7	0.506167	1.21836	0.7-2.11
species Coprobacter fastidiosus	ML	7	0.760205	1.04876	0.77-1.42
species Coprobacter fastidiosus	cML-MA	7	0.787223	1.04683	0.75-1.46
species Coprococcus catus	IVW	6	0.101545	1.45336	0.93-2.27
species Coprococcus catus	MR Egger	6	0.442705	2.06546	0.39-10.98
species Coprococcus catus	Weighted median	6	0.595685	1.15972	0.67-2
species Coprococcus catus	Weighted mode	6	0.658263	1.16601	0.61-2.21
species Coprococcus catus	ML	6	0.0675115	1.48236	0.97-2.26
species Coprococcus catus	cML-MA	6	0.0893705	1.5227	0.94-2.47
species Coprococcus comes	IVW	9	0.0429898	0.723148	0.53-0.99
species Coprococcus comes	MR Egger	9	0.166584	0.208516	0.03-1.53
species Coprococcus comes	Weighted median	9	0.0340973	0.629449	0.41-0.97
species Coprococcus comes	Weighted mode	9	0.1293	0.55941	0.29-1.1
species Coprococcus comes	ML	9	0.0442024	0.719395	0.52-0.99
species Coprococcus comes	cML-MA	9	0.0822429	0.722706	0.5-1.04
species Coprococcus sp ART55 1	IVW	4	0.618554	1.0629	0.84-1.35
species Coprococcus sp ART55 1	MR Egger	4	0.756331	1.15338	0.52-2.53
species Coprococcus sp ART55 1	Weighted median	4	0.644735	1.06593	0.81-1.4
species Coprococcus sp ART55 1	Weighted mode	4	0.71529	1.07855	0.75-1.56
species Coprococcus sp ART55 1	ML	4	0.618928	1.06298	0.84-1.35
species Coprococcus sp ART55 1	cML-MA	4	0.650897	1.05651	0.83-1.34
species Desulfovibrio piger	IVW	6	0.74108	1.05113	0.78-1.41
species Desulfovibrio piger	MR Egger	6	0.526612	1.46338	0.5-4.3
species Desulfovibrio piger	Weighted median	6	0.971035	1.0071	0.69-1.48
species Desulfovibrio piger	Weighted mode	6	0.739746	0.906443	0.52-1.57
species Desulfovibrio piger	ML	6	0.732023	1.05343	0.78-1.42
species Desulfovibrio piger	cML-MA	6	0.779473	1.05065	0.74-1.48
species Dialister invisus	IVW	6	0.219018	0.757255	0.49-1.18
species Dialister invisus	MR Egger	6	0.0503002	0.126301	0.03-0.55
species Dialister invisus	Weighted median	6	0.0882056	0.680255	0.44-1.06
species Dialister invisus	Weighted mode	6	0.235735	0.672192	0.38-1.2
species Dialister invisus	ML	6	0.0762361	0.741011	0.53-1.03
species Dialister invisus	cML-MA	6	0.188033	0.750811	0.49-1.15
species Dorea longicatena	IVW	10	0.55083	1.10613	0.79-1.54
species Dorea longicatena	MR Egger	10	0.767637	0.786128	0.17-3.68
species Dorea longicatena	Weighted median	10	0.348927	1.20527	0.82-1.78
species Dorea longicatena	Weighted mode	10	0.503321	1.26422	0.65-2.44
species Dorea longicatena	ML	10	0.539427	1.11016	0.8-1.55
species Dorea longicatena	cML-MA	10	0.567822	1.10391	0.79-1.55
species Dorea unclassified	IVW	10	0.878323	0.984883	0.81-1.2
species Dorea unclassified	MR Egger	10	0.224207	0.635296	0.32-1.25
species Dorea unclassified	Weighted median	10	0.772199	0.962035	0.74-1.25
species Dorea unclassified	Weighted mode	10	0.583061	0.892102	0.6-1.32
species Dorea unclassified	ML	10	0.878189	0.98464	0.81-1.2
species Dorea unclassified	cML-MA	10	0.818644	0.975186	0.79-1.21
species Eggerthella unclassified	IVW	2	0.411501	1.33394	0.67-2.65
species Eggerthella unclassified	ML	2	0.188336	1.35936	0.86-2.15
species Eggerthella unclassified	cML-MA	2	0.19543	1.40292	0.84-2.34
species Escherichia coli	IVW	12	0.387337	0.88546	0.67-1.17
species Escherichia coli	MR Egger	12	0.561795	1.41865	0.45-4.45
species Escherichia coli	Weighted median	12	0.19558	0.79101	0.55-1.13
species Escherichia coli	Weighted mode	12	0.298951	0.709635	0.38-1.31
species Escherichia coli	ML	12	0.349213	0.88581	0.69-1.14
species Escherichia coli	cML-MA	12	0.469954	0.904495	0.69-1.19
species Escherichia unclassified	IVW	8	0.475451	1.17744	0.75-1.84
species Escherichia unclassified	MR Egger	8	0.216952	3.27163	0.61-17.63
species Escherichia unclassified	Weighted median	8	0.201768	1.40817	0.83-2.38
species Escherichia unclassified	Weighted mode	8	0.264134	1.85635	0.68-5.04
species Escherichia unclassified	ML	8	0.351265	1.19007	0.83-1.72
species Escherichia unclassified	cML-MA	8	0.478618	1.16556	0.76-1.78
species Eubacterium biforme	IVW	8	0.400165	1.10109	0.88-1.38
species Eubacterium biforme	MR Egger	8	0.877998	1.06538	0.49-2.31
species Eubacterium biforme	Weighted median	8	0.379656	1.13977	0.85-1.53
species Eubacterium biforme	Weighted mode	8	0.502323	1.15892	0.77-1.74
species Eubacterium biforme	ML	8	0.362207	1.10592	0.89-1.37
species Eubacterium biforme	cML-MA	8	0.497375	1.09378	0.84-1.42
species Eubacterium eligens	IVW	14	0.749184	1.05072	0.78-1.42
species Eubacterium eligens	MR Egger	14	0.748896	0.799136	0.21-3.06
species Eubacterium eligens	Weighted median	14	0.930486	1.01876	0.67-1.55
species Eubacterium eligens	Weighted mode	14	0.324933	0.651259	0.29-1.48
species Eubacterium eligens	ML	14	0.732082	1.05376	0.78-1.42
species Eubacterium eligens	cML-MA	14	0.837497	1.03737	0.73-1.47
species Eubacterium hallii	IVW	11	0.529979	0.921408	0.71-1.19
species Eubacterium hallii	MR Egger	11	0.504054	1.55144	0.45-5.34
species Eubacterium hallii	Weighted median	11	0.572292	1.10943	0.77-1.59
species Eubacterium hallii	Weighted mode	11	0.462364	1.24391	0.71-2.18
species Eubacterium hallii	ML	11	0.534914	0.921225	0.71-1.19
species Eubacterium hallii	cML-MA	11	0.615713	0.925978	0.69-1.25
species Eubacterium ramulus	IVW	10	0.956468	0.990401	0.7-1.4
species Eubacterium ramulus	MR Egger	10	0.505561	1.85944	0.32-10.64
species Eubacterium ramulus	Weighted median	10	0.768885	0.944144	0.64-1.39
species Eubacterium ramulus	Weighted mode	10	0.895786	1.0419	0.57-1.89
species Eubacterium ramulus	ML	10	0.946149	0.990318	0.75-1.31
species Eubacterium ramulus	cML-MA	10	0.915729	0.980273	0.68-1.42
species Eubacterium rectale	IVW	8	0.771278	1.06493	0.7-1.63
species Eubacterium rectale	MR Egger	8	0.272742	0.225963	0.02-2.53
species Eubacterium rectale	Weighted median	8	0.940773	1.02137	0.58-1.78
species Eubacterium rectale	Weighted mode	8	0.935097	1.03902	0.43-2.53
species Eubacterium rectale	ML	8	0.766919	1.06748	0.69-1.64
species Eubacterium rectale	cML-MA	8	0.783193	1.06985	0.66-1.73
species Eubacterium siraeum	IVW	14	0.0577723	1.32336	0.99-1.77
species Eubacterium siraeum	MR Egger	14	0.273609	2.02712	0.61-6.78
species Eubacterium siraeum	Weighted median	14	0.105878	1.39152	0.93-2.08
species Eubacterium siraeum	Weighted mode	14	0.179987	1.69691	0.82-3.53
species Eubacterium siraeum	ML	14	0.0579499	1.32893	0.99-1.78
species Eubacterium siraeum	cML-MA	14	0.139021	1.2994	0.92-1.84
species Eubacterium ventriosum	IVW	6	0.618903	1.11257	0.73-1.69
species Eubacterium ventriosum	MR Egger	6	0.839004	1.77392	0.01-316.14
species Eubacterium ventriosum	Weighted median	6	0.78014	0.944061	0.63-1.41
species Eubacterium ventriosum	Weighted mode	6	0.742033	0.917954	0.57-1.49
species Eubacterium ventriosum	ML	6	0.454961	1.12088	0.83-1.51
species Eubacterium ventriosum	cML-MA	6	0.73667	1.06607	0.73-1.55
species Faecalibacterium prausnitzii	IVW	9	0.318216	1.26662	0.8-2.01
species Faecalibacterium prausnitzii	MR Egger	9	0.33365	3.42061	0.34-34.86
species Faecalibacterium prausnitzii	Weighted median	9	0.428657	1.26135	0.71-2.24
species Faecalibacterium prausnitzii	Weighted mode	9	0.169319	2.3363	0.78-7.03
species Faecalibacterium prausnitzii	ML	9	0.253634	1.28199	0.84-1.96
species Faecalibacterium prausnitzii	cML-MA	9	0.347382	1.28239	0.76-2.15
species Flavonifractor plautii	IVW	6	0.73914	1.04811	0.79-1.38
species Flavonifractor plautii	MR Egger	6	0.625019	2.5844	0.08-87.34
species Flavonifractor plautii	Weighted median	6	0.946922	0.989262	0.72-1.36
species Flavonifractor plautii	Weighted mode	6	0.877242	0.959977	0.59-1.57
species Flavonifractor plautii	ML	6	0.738481	1.04842	0.79-1.38
species Flavonifractor plautii	cML-MA	6	0.733265	1.04863	0.8-1.38
species Gordonibacter pamelaeae	IVW	4	0.0461142	0.772808	0.6-1
species Gordonibacter pamelaeae	MR Egger	4	0.278693	2.28425	0.76-6.86
species Gordonibacter pamelaeae	Weighted median	4	0.172856	0.823104	0.62-1.09
species Gordonibacter pamelaeae	Weighted mode	4	0.567469	0.888803	0.62-1.27
species Gordonibacter pamelaeae	ML	4	0.0169268	0.759316	0.61-0.95
species Gordonibacter pamelaeae	cML-MA	4	0.0264879	0.757857	0.59-0.97
species Haemophilus parainfluenzae	IVW	6	0.440196	0.892895	0.67-1.19
species Haemophilus parainfluenzae	MR Egger	6	0.665191	1.59145	0.23-11.21
species Haemophilus parainfluenzae	Weighted median	6	0.7903	0.953327	0.67-1.36
species Haemophilus parainfluenzae	Weighted mode	6	0.826163	1.06792	0.61-1.86
species Haemophilus parainfluenzae	ML	6	0.436236	0.890786	0.67-1.19
species Haemophilus parainfluenzae	cML-MA	6	0.482338	0.896416	0.66-1.22
species Holdemania filiformis	IVW	3	0.443144	0.861925	0.59-1.26
species Holdemania filiformis	MR Egger	3	0.750309	0.541892	0.03-9.88
species Holdemania filiformis	Weighted median	3	0.509088	0.861318	0.55-1.34
species Holdemania filiformis	Weighted mode	3	0.650127	0.865152	0.51-1.48
species Holdemania filiformis	ML	3	0.445271	0.861599	0.59-1.26
species Holdemania filiformis	cML-MA	3	0.411771	0.857016	0.59-1.24
species Holdemania unclassified	IVW	10	0.34284	0.893313	0.71-1.13
species Holdemania unclassified	MR Egger	10	0.863703	0.903403	0.29-2.78
species Holdemania unclassified	Weighted median	10	0.366639	0.868716	0.64-1.18
species Holdemania unclassified	Weighted mode	10	0.420898	0.792851	0.46-1.36
species Holdemania unclassified	ML	10	0.345494	0.894544	0.71-1.13
species Holdemania unclassified	cML-MA	10	0.397235	0.893786	0.69-1.16
species Lachnospiraceae bacterium 3 1 46FAA	IVW	4	0.122258	1.40911	0.91-2.18
species Lachnospiraceae bacterium 3 1 46FAA	MR Egger	4	0.427905	0.442158	0.09-2.24
species Lachnospiraceae bacterium 3 1 46FAA	Weighted median	4	0.298908	1.26698	0.81-1.98
species Lachnospiraceae bacterium 3 1 46FAA	Weighted mode	4	0.587344	1.19357	0.67-2.12
species Lachnospiraceae bacterium 3 1 46FAA	ML	4	0.0593011	1.43707	0.99-2.09
species Lachnospiraceae bacterium 3 1 46FAA	cML-MA	4	0.132939	1.38699	0.91-2.13
species Lachnospiraceae bacterium 5 1 63FAA	IVW	6	0.232887	1.12552	0.93-1.37
species Lachnospiraceae bacterium 5 1 63FAA	MR Egger	6	0.708272	1.22037	0.46-3.22
species Lachnospiraceae bacterium 5 1 63FAA	Weighted median	6	0.171456	1.18413	0.93-1.51
species Lachnospiraceae bacterium 5 1 63FAA	Weighted mode	6	0.333086	1.20994	0.85-1.71
species Lachnospiraceae bacterium 5 1 63FAA	ML	6	0.23401	1.12667	0.93-1.37
species Lachnospiraceae bacterium 5 1 63FAA	cML-MA	6	0.206716	1.13632	0.93-1.39
species Lachnospiraceae bacterium 7 1 58FAA	IVW	11	0.39032	1.15904	0.83-1.62
species Lachnospiraceae bacterium 7 1 58FAA	MR Egger	11	0.690846	0.688295	0.12-4.09
species Lachnospiraceae bacterium 7 1 58FAA	Weighted median	11	0.428496	1.20114	0.76-1.89
species Lachnospiraceae bacterium 7 1 58FAA	Weighted mode	11	0.499163	1.28116	0.64-2.56
species Lachnospiraceae bacterium 7 1 58FAA	ML	11	0.383335	1.1638	0.83-1.64
species Lachnospiraceae bacterium 7 1 58FAA	cML-MA	11	0.419702	1.15607	0.81-1.64
species Lachnospiraceae bacterium 8 1 57FAA	IVW	17	0.18523	0.90078	0.77-1.05
species Lachnospiraceae bacterium 8 1 57FAA	MR Egger	17	0.616962	0.856133	0.47-1.55
species Lachnospiraceae bacterium 8 1 57FAA	Weighted median	17	0.208239	0.882731	0.73-1.07
species Lachnospiraceae bacterium 8 1 57FAA	Weighted mode	17	0.464559	0.882789	0.64-1.22
species Lachnospiraceae bacterium 8 1 57FAA	ML	17	0.154519	0.899789	0.78-1.04
species Lachnospiraceae bacterium 8 1 57FAA	cML-MA	17	0.267904	0.896931	0.74-1.09
species Lactobacillus delbrueckii	IVW	14	0.370864	1.06597	0.93-1.23
species Lactobacillus delbrueckii	MR Egger	14	0.0420402	1.71183	1.08-2.72
species Lactobacillus delbrueckii	Weighted median	14	0.280767	1.10591	0.92-1.33
species Lactobacillus delbrueckii	Weighted mode	14	0.356368	1.16767	0.85-1.6
species Lactobacillus delbrueckii	ML	14	0.304853	1.06984	0.94-1.22
species Lactobacillus delbrueckii	cML-MA	14	0.375933	1.07368	0.92-1.26
species Odoribacter splanchnicus	IVW	14	0.257577	0.824655	0.59-1.15
species Odoribacter splanchnicus	MR Egger	14	0.442104	0.629199	0.2-1.97
species Odoribacter splanchnicus	Weighted median	14	0.275546	0.800862	0.54-1.19
species Odoribacter splanchnicus	Weighted mode	14	0.200796	0.629113	0.32-1.23
species Odoribacter splanchnicus	ML	14	0.160463	0.82237	0.63-1.08
species Odoribacter splanchnicus	cML-MA	14	0.352684	0.843089	0.59-1.21
species Oscillibacter unclassified	IVW	8	0.849776	1.04763	0.65-1.7
species Oscillibacter unclassified	MR Egger	8	0.760128	1.81593	0.05-70.5
species Oscillibacter unclassified	Weighted median	8	0.841936	1.06332	0.58-1.94
species Oscillibacter unclassified	Weighted mode	8	0.923067	1.04671	0.43-2.56
species Oscillibacter unclassified	ML	8	0.827106	1.0504	0.68-1.63
species Oscillibacter unclassified	cML-MA	8	0.904451	1.02903	0.64-1.64
species Oxalobacter formigenes	IVW	10	0.804154	1.03332	0.8-1.34
species Oxalobacter formigenes	MR Egger	10	0.783748	1.29504	0.22-7.72
species Oxalobacter formigenes	Weighted median	10	0.366352	1.17101	0.83-1.65
species Oxalobacter formigenes	Weighted mode	10	0.303244	1.3838	0.77-2.48
species Oxalobacter formigenes	ML	10	0.780785	1.03598	0.81-1.33
species Oxalobacter formigenes	cML-MA	10	0.801844	1.03538	0.79-1.36
species Parabacteroides distasonis	IVW	9	0.194108	0.787047	0.55-1.13
species Parabacteroides distasonis	MR Egger	9	0.245469	2.12306	0.66-6.8
species Parabacteroides distasonis	Weighted median	9	0.852667	0.958409	0.61-1.5
species Parabacteroides distasonis	Weighted mode	9	0.909627	1.03719	0.56-1.91
species Parabacteroides distasonis	ML	9	0.159015	0.778585	0.55-1.1
species Parabacteroides distasonis	cML-MA	9	0.346356	0.82354	0.55-1.23
species Parabacteroides goldsteinii	IVW	7	0.15081	1.17775	0.94-1.47
species Parabacteroides goldsteinii	MR Egger	7	0.0788571	4.64672	1.18-18.23
species Parabacteroides goldsteinii	Weighted median	7	0.649994	1.07032	0.8-1.44
species Parabacteroides goldsteinii	Weighted mode	7	0.898307	0.972486	0.65-1.47
species Parabacteroides goldsteinii	ML	7	0.0991531	1.18729	0.97-1.46
species Parabacteroides goldsteinii	cML-MA	7	0.168195	1.17682	0.93-1.48
species Parabacteroides johnsonii	IVW	8	0.467065	1.0666	0.9-1.27
species Parabacteroides johnsonii	MR Egger	8	0.952262	0.971432	0.39-2.41
species Parabacteroides johnsonii	Weighted median	8	0.863043	1.02108	0.81-1.29
species Parabacteroides johnsonii	Weighted mode	8	0.985553	0.996821	0.71-1.39
species Parabacteroides johnsonii	ML	8	0.457622	1.06943	0.9-1.28
species Parabacteroides johnsonii	cML-MA	8	0.478446	1.06885	0.89-1.28
species Parabacteroides merdae	IVW	7	0.394159	1.18763	0.8-1.76
species Parabacteroides merdae	MR Egger	7	0.24171	2.68026	0.63-11.49
species Parabacteroides merdae	Weighted median	7	0.256149	1.34613	0.81-2.25
species Parabacteroides merdae	Weighted mode	7	0.368634	1.44478	0.69-3.03
species Parabacteroides merdae	ML	7	0.390982	1.19178	0.8-1.78
species Parabacteroides merdae	cML-MA	7	0.506041	1.15118	0.76-1.74
species Parabacteroides unclassified	IVW	8	0.881961	1.02251	0.76-1.37
species Parabacteroides unclassified	MR Egger	8	0.415408	0.435772	0.07-2.8
species Parabacteroides unclassified	Weighted median	8	0.855006	0.965306	0.66-1.41
species Parabacteroides unclassified	Weighted mode	8	0.648437	0.861979	0.47-1.59
species Parabacteroides unclassified	ML	8	0.880164	1.02317	0.76-1.38
species Parabacteroides unclassified	cML-MA	8	0.971258	0.994427	0.73-1.35
species Paraprevotella clara	IVW	13	0.125784	0.847044	0.68-1.05
species Paraprevotella clara	MR Egger	13	0.502287	0.721428	0.29-1.82
species Paraprevotella clara	Weighted median	13	0.252141	0.850249	0.64-1.12
species Paraprevotella clara	Weighted mode	13	0.525243	0.860343	0.55-1.35
species Paraprevotella clara	ML	13	0.132537	0.84811	0.68-1.05
species Paraprevotella clara	cML-MA	13	0.169148	0.860778	0.7-1.07
species Paraprevotella unclassified	IVW	9	0.855823	1.02991	0.75-1.42
species Paraprevotella unclassified	MR Egger	9	0.602932	2.14159	0.14-33.19
species Paraprevotella unclassified	Weighted median	9	0.779173	0.946248	0.64-1.39
species Paraprevotella unclassified	Weighted mode	9	0.556341	0.826955	0.45-1.52
species Paraprevotella unclassified	ML	9	0.852457	1.03094	0.75-1.42
species Paraprevotella unclassified	cML-MA	9	0.949279	1.01133	0.71-1.43
species Paraprevotella xylaniphila	IVW	11	0.278061	1.12405	0.91-1.39
species Paraprevotella xylaniphila	MR Egger	11	0.522831	1.41347	0.51-3.92
species Paraprevotella xylaniphila	Weighted median	11	0.317825	1.15242	0.87-1.52
species Paraprevotella xylaniphila	Weighted mode	11	0.563488	1.15933	0.71-1.88
species Paraprevotella xylaniphila	ML	11	0.275879	1.12755	0.91-1.4
species Paraprevotella xylaniphila	cML-MA	11	0.262982	1.13655	0.91-1.42
species Parasutterella excrementihominis	IVW	13	0.122323	0.820083	0.64-1.05
species Parasutterella excrementihominis	MR Egger	13	0.866735	1.13436	0.27-4.78
species Parasutterella excrementihominis	Weighted median	13	0.490555	0.892582	0.65-1.23
species Parasutterella excrementihominis	Weighted mode	13	0.906453	0.968629	0.58-1.63
species Parasutterella excrementihominis	ML	13	0.137095	0.824389	0.64-1.06
species Parasutterella excrementihominis	cML-MA	13	0.133142	0.822514	0.64-1.06
species Phascolarctobacterium succinatutens	IVW	9	0.177622	0.862658	0.7-1.07
species Phascolarctobacterium succinatutens	MR Egger	9	0.144284	0.538543	0.26-1.13
species Phascolarctobacterium succinatutens	Weighted median	9	0.188438	0.828784	0.63-1.1
species Phascolarctobacterium succinatutens	Weighted mode	9	0.172333	0.733605	0.49-1.1
species Phascolarctobacterium succinatutens	ML	9	0.172912	0.859826	0.69-1.07
species Phascolarctobacterium succinatutens	cML-MA	9	0.185027	0.851024	0.67-1.08
species Prevotella copri	IVW	12	0.833274	1.03786	0.73-1.47
species Prevotella copri	MR Egger	12	0.494871	0.604453	0.15-2.43
species Prevotella copri	Weighted median	12	0.903328	1.02691	0.67-1.58
species Prevotella copri	Weighted mode	12	0.913782	0.960979	0.48-1.94
species Prevotella copri	ML	12	0.799653	1.04085	0.76-1.42
species Prevotella copri	cML-MA	12	0.677225	1.07993	0.75-1.55
species Pseudoflavonifractor capillosus	IVW	10	0.887855	0.981146	0.75-1.28
species Pseudoflavonifractor capillosus	MR Egger	10	0.87893	0.922354	0.34-2.53
species Pseudoflavonifractor capillosus	Weighted median	10	0.901172	1.0228	0.72-1.46
species Pseudoflavonifractor capillosus	Weighted mode	10	0.792221	1.08229	0.61-1.92
species Pseudoflavonifractor capillosus	ML	10	0.886009	0.980568	0.75-1.28
species Pseudoflavonifractor capillosus	cML-MA	10	0.865488	0.977506	0.75-1.27
species Roseburia hominis	IVW	7	0.976321	1.0065	0.66-1.54
species Roseburia hominis	MR Egger	7	0.455115	5.44243	0.09-329.44
species Roseburia hominis	Weighted median	7	0.965252	0.987733	0.57-1.72
species Roseburia hominis	Weighted mode	7	0.915178	1.04962	0.45-2.47
species Roseburia hominis	ML	7	0.976246	1.00659	0.65-1.55
species Roseburia hominis	cML-MA	7	0.937888	1.0184	0.64-1.61
species Roseburia intestinalis	IVW	9	0.495202	0.886602	0.63-1.25
species Roseburia intestinalis	MR Egger	9	0.563046	1.51717	0.39-5.83
species Roseburia intestinalis	Weighted median	9	0.844538	0.957297	0.62-1.48
species Roseburia intestinalis	Weighted mode	9	0.892555	0.957147	0.52-1.77
species Roseburia intestinalis	ML	9	0.473493	0.88214	0.63-1.24
species Roseburia intestinalis	cML-MA	9	0.628424	0.903106	0.6-1.36
species Roseburia inulinivorans	IVW	4	0.633623	0.81195	0.34-1.91
species Roseburia inulinivorans	MR Egger	4	0.859513	1.45308	0.04-55.9
species Roseburia inulinivorans	Weighted median	4	0.910689	0.952521	0.41-2.23
species Roseburia inulinivorans	Weighted mode	4	0.648612	1.2734	0.5-3.26
species Roseburia inulinivorans	ML	4	0.498666	0.80134	0.42-1.52
species Roseburia inulinivorans	cML-MA	4	0.486573	0.789322	0.41-1.54
species Roseburia unclassified	IVW	14	0.281538	1.11401	0.92-1.36
species Roseburia unclassified	MR Egger	14	0.203086	0.560921	0.24-1.3
species Roseburia unclassified	Weighted median	14	0.636906	1.06281	0.83-1.37
species Roseburia unclassified	Weighted mode	14	0.752569	1.07385	0.7-1.66
species Roseburia unclassified	ML	14	0.269197	1.11877	0.92-1.37
species Roseburia unclassified	cML-MA	14	0.29943	1.12427	0.9-1.4
species Rothia mucilaginosa	IVW	4	0.697412	0.943686	0.7-1.26
species Rothia mucilaginosa	MR Egger	4	0.438436	0.501709	0.12-2.05
species Rothia mucilaginosa	Weighted median	4	0.680845	1.07959	0.75-1.56
species Rothia mucilaginosa	Weighted mode	4	0.762861	1.09975	0.63-1.93
species Rothia mucilaginosa	ML	4	0.691381	0.941557	0.7-1.27
species Rothia mucilaginosa	cML-MA	4	0.690446	0.934596	0.67-1.3
species Ruminococcaceae bacterium D16	IVW	10	0.326979	0.884719	0.69-1.13
species Ruminococcaceae bacterium D16	MR Egger	10	0.159569	2.4621	0.79-7.69
species Ruminococcaceae bacterium D16	Weighted median	10	0.233035	0.860522	0.67-1.1
species Ruminococcaceae bacterium D16	Weighted mode	10	0.268001	0.833291	0.62-1.13
species Ruminococcaceae bacterium D16	ML	10	0.165795	0.883917	0.74-1.05
species Ruminococcaceae bacterium D16	cML-MA	10	0.152933	0.851531	0.68-1.06
species Ruminococcus bromii	IVW	7	0.168057	0.77614	0.54-1.11
species Ruminococcus bromii	MR Egger	7	0.499366	2.30282	0.24-21.77
species Ruminococcus bromii	Weighted median	7	0.304485	0.782671	0.49-1.25
species Ruminococcus bromii	Weighted mode	7	0.914859	1.0399	0.52-2.07
species Ruminococcus bromii	ML	7	0.167923	0.772804	0.54-1.11
species Ruminococcus bromii	cML-MA	7	0.228223	0.787262	0.53-1.16
species Ruminococcus callidus	IVW	5	0.262617	1.23389	0.85-1.78
species Ruminococcus callidus	MR Egger	5	0.659242	0.618405	0.09-4.27
species Ruminococcus callidus	Weighted median	5	0.578996	1.12623	0.74-1.71
species Ruminococcus callidus	Weighted mode	5	0.780097	1.08543	0.63-1.86
species Ruminococcus callidus	ML	5	0.202681	1.2464	0.89-1.75
species Ruminococcus callidus	cML-MA	5	0.27283	1.22882	0.85-1.78
species Ruminococcus lactaris	IVW	6	0.70558	1.077	0.73-1.58
species Ruminococcus lactaris	MR Egger	6	0.577701	1.9774	0.22-17.99
species Ruminococcus lactaris	Weighted median	6	0.42145	1.19567	0.77-1.85
species Ruminococcus lactaris	Weighted mode	6	0.436778	1.36917	0.66-2.84
species Ruminococcus lactaris	ML	6	0.658077	1.08146	0.76-1.53
species Ruminococcus lactaris	cML-MA	6	0.669769	1.087	0.74-1.59
species Ruminococcus obeum	IVW	13	0.409057	1.12719	0.85-1.5
species Ruminococcus obeum	MR Egger	13	0.895151	1.07483	0.38-3.07
species Ruminococcus obeum	Weighted median	13	0.314363	1.21921	0.83-1.79
species Ruminococcus obeum	Weighted mode	13	0.464715	1.2683	0.68-2.35
species Ruminococcus obeum	ML	13	0.40221	1.13125	0.85-1.51
species Ruminococcus obeum	cML-MA	13	0.36546	1.14617	0.85-1.54
species Ruminococcus torques	IVW	7	0.772368	1.05705	0.73-1.54
species Ruminococcus torques	MR Egger	7	0.359758	2.73499	0.39-19.35
species Ruminococcus torques	Weighted median	7	0.698604	1.09825	0.68-1.76
species Ruminococcus torques	Weighted mode	7	0.481117	0.710966	0.29-1.73
species Ruminococcus torques	ML	7	0.736811	1.06031	0.75-1.49
species Ruminococcus torques	cML-MA	7	0.808898	1.04448	0.73-1.49
species Streptococcus parasanguinis	IVW	3	0.954026	1.00837	0.76-1.34
species Streptococcus parasanguinis	MR Egger	3	0.757288	0.766495	0.21-2.81
species Streptococcus parasanguinis	Weighted median	3	0.925562	0.982812	0.68-1.41
species Streptococcus parasanguinis	Weighted mode	3	0.833142	0.953533	0.65-1.41
species Streptococcus parasanguinis	ML	3	0.953628	1.00851	0.76-1.34
species Streptococcus parasanguinis	cML-MA	3	0.854885	1.0306	0.75-1.42
species Streptococcus thermophilus	IVW	4	0.813818	0.963913	0.71-1.31
species Streptococcus thermophilus	MR Egger	4	0.585659	0.528658	0.08-3.68
species Streptococcus thermophilus	Weighted median	4	0.834656	0.959742	0.65-1.41
species Streptococcus thermophilus	Weighted mode	4	0.697161	0.887106	0.51-1.53
species Streptococcus thermophilus	ML	4	0.810673	0.962707	0.71-1.31
species Streptococcus thermophilus	cML-MA	4	0.863516	0.971799	0.7-1.35
species Subdoligranulum unclassified	IVW	13	0.343542	1.17459	0.84-1.64
species Subdoligranulum unclassified	MR Egger	13	0.609265	1.57472	0.29-8.55
species Subdoligranulum unclassified	Weighted median	13	0.388263	1.2171	0.78-1.9
species Subdoligranulum unclassified	Weighted mode	13	0.48082	1.2804	0.66-2.49
species Subdoligranulum unclassified	ML	13	0.339222	1.17909	0.84-1.65
species Subdoligranulum unclassified	cML-MA	13	0.386011	1.17007	0.82-1.67
species Sutterella wadsworthensis	IVW	5	0.389711	1.33535	0.69-2.58
species Sutterella wadsworthensis	MR Egger	5	0.275147	0.0697028	0-3.52
species Sutterella wadsworthensis	Weighted median	5	0.183961	1.55924	0.81-3
species Sutterella wadsworthensis	Weighted mode	5	0.315228	1.7905	0.66-4.84
species Sutterella wadsworthensis	ML	5	0.198454	1.36552	0.85-2.2
species Sutterella wadsworthensis	cML-MA	5	0.372347	1.30364	0.73-2.33
species Veillonella unclassified	IVW	10	0.627045	1.05249	0.86-1.29
species Veillonella unclassified	MR Egger	10	0.28535	0.629068	0.28-1.39
species Veillonella unclassified	Weighted median	10	0.486247	1.10366	0.84-1.46
species Veillonella unclassified	Weighted mode	10	0.839946	1.05084	0.66-1.68
species Veillonella unclassified	ML	10	0.619295	1.05502	0.85-1.3
species Veillonella unclassified	cML-MA	10	0.664267	1.05419	0.83-1.34

## Sheet: Table S2
Table S2 Instrumental variables used in MR analysis of the causal association between gut microbiota and HSP
Exposure (Bacterial taxa)	SNP	Effect allele	Other allele	MAF	Exposure (Bacterial taxa)			Outcome (HSP)
					Beta	Se	Pval	Beta	Se	Pval
phylum Actinobacteria	rs11766971	C	T	0.495	-0.0476376	0.010646	9.39918e-06	0.0361976	0.0466163	0.437454
phylum Actinobacteria	rs12528285	C	T	0.09443	0.0809469	0.0180784	5.68787e-06	0.00179551	0.0740481	0.980655
phylum Actinobacteria	rs13192624	T	C	0.2783	-0.0522862	0.0117742	9.32567e-06	-0.0418719	0.0540216	0.438284
phylum Actinobacteria	rs1397793	A	G	0.3857	0.0521387	0.0111587	3.73766e-06	0.00638196	0.0509065	0.900234
phylum Actinobacteria	rs4429415	C	T	0.3569	0.0581908	0.0111343	2.05145e-07	0.0863061	0.046746	0.0648515
phylum Actinobacteria	rs55888705	A	G	0.3867	0.0534221	0.0109975	1.31241e-06	0.00346969	0.0515421	0.946329
phylum Actinobacteria	rs6496870	C	T	0.3549	-0.0510777	0.0113809	4.61743e-06	0.0403722	0.0483058	0.403289
phylum Actinobacteria	rs6743026	T	C	0.174	0.0589446	0.0134622	9.88325e-06	-0.0549302	0.0588871	0.350921
phylum Actinobacteria	rs74037001	G	A	0.1113	-0.0819391	0.0165334	6.71243e-07	0.107727	0.081819	0.187957
phylum Actinobacteria	rs75211493	G	A	0.07157	0.0840786	0.0184739	9.27193e-06	-0.16532	0.0902161	0.066879
phylum Actinobacteria	rs7570971	A	C	0.4901	0.086653	0.0113623	1.41351e-14	0.018217	0.0480494	0.704591
phylum Actinobacteria	rs80124826	T	C	0.06262	-0.124191	0.0278566	8.75427e-06	0.210228	0.142442	0.139974
phylum Actinobacteria	rs8047955	G	A	0.3519	-0.0521115	0.0111192	2.66201e-06	-0.00873365	0.0493662	0.859575
phylum Actinobacteria	rs857444	C	T	0.3608	0.0507315	0.0109885	3.80347e-06	0.00545834	0.0481387	0.909723
phylum Actinobacteria	rs9833771	C	T	0.4423	-0.0490077	0.0106564	4.07437e-06	0.000430402	0.0465256	0.992619
phylum Bacteroidetes	rs17343978	A	C	0.2604	-0.0556041	0.0120272	7.2247e-06	0.000394453	0.0574274	0.99452
phylum Bacteroidetes	rs2032750	C	T	0.4513	0.0510857	0.0106804	1.70836e-06	0.0244351	0.0465905	0.599954
phylum Bacteroidetes	rs62531359	T	G	0.1451	0.0657788	0.0149886	8.42326e-06	-0.0151947	0.0604164	0.801427
phylum Bacteroidetes	rs62575403	C	T	0.04374	0.145424	0.0311079	2.95951e-06	-0.177293	0.11433	0.12097
phylum Bacteroidetes	rs6586324	T	C	0.4533	0.0477792	0.0105437	7.36885e-06	0.0109202	0.0469034	0.815899
phylum Bacteroidetes	rs72706335	T	C	0.06561	-0.223193	0.0493382	7.13116e-06	-0.0374673	0.14916	0.801668
phylum Bacteroidetes	rs73512608	G	A	0.05268	-0.123117	0.0236743	2.53893e-07	0.0452747	0.103594	0.662081
phylum Bacteroidetes	rs73846128	A	G	0.17	-0.0664262	0.0133481	4.783e-07	-0.0907117	0.0652298	0.164332
phylum Bacteroidetes	rs73975615	G	A	0.01093	-0.207163	0.0442629	1.20412e-06	0.190658	0.268375	0.477446
phylum Bacteroidetes	rs929878	T	C	0.2445	0.0540001	0.0121526	6.51118e-06	0.0522244	0.0565748	0.355953
phylum Cyanobacteria	rs12555298	G	A	0.175	0.0974327	0.0219351	8.0863e-06	0.0250473	0.0616168	0.684375
phylum Cyanobacteria	rs2585223	T	C	0.1531	0.111364	0.0247743	8.85727e-06	0.158728	0.0708476	0.025064
phylum Cyanobacteria	rs584122	T	C	0.0666	0.151774	0.0326827	4.22776e-06	-0.0870398	0.0982584	0.375711
phylum Cyanobacteria	rs61972390	T	C	0.168	0.107346	0.0242469	9.11381e-06	-0.00198062	0.0676626	0.976648
phylum Cyanobacteria	rs7148504	T	G	0.3052	-0.0800404	0.0176621	6.62384e-06	0.00905473	0.0472859	0.848143
phylum Cyanobacteria	rs76531781	T	C	0.0497	-0.231868	0.0493393	2.87336e-06	0.116839	0.118604	0.324566
phylum Cyanobacteria	rs789068	G	A	0.172	-0.111385	0.0212922	1.5717e-07	-0.10335	0.0665862	0.120631
phylum Cyanobacteria	rs9864379	T	C	0.1133	-0.138933	0.0268045	2.03334e-07	0.0002836	0.0648702	0.996512
phylum Euryarchaeota	rs10202904	G	T	0.4672	0.115986	0.0230271	6.18885e-07	0.0641711	0.0473482	0.175321
phylum Euryarchaeota	rs11022995	A	G	0.4533	0.10373	0.0228889	7.73001e-06	0.0198861	0.0463384	0.667815
phylum Euryarchaeota	rs34928225	T	C	0.07555	0.19977	0.0425421	4.33092e-06	-0.108813	0.0794612	0.17088
phylum Euryarchaeota	rs45498998	G	A	0.1849	-0.131882	0.029229	5.32451e-06	0.0300515	0.0642382	0.639918
phylum Euryarchaeota	rs56131665	G	A	0.09344	0.176759	0.0385787	5.30383e-06	0.0764096	0.0705657	0.278891
phylum Euryarchaeota	rs6064552	T	C	0.1978	-0.123612	0.0275749	9.3377e-06	-0.0327572	0.059936	0.584697
phylum Euryarchaeota	rs6508769	C	T	0.165	-0.150529	0.0337091	8.12363e-06	0.0528142	0.0655778	0.420608
phylum Euryarchaeota	rs7015093	G	A	0.2634	-0.118111	0.0264389	7.19863e-06	0.0490855	0.0526939	0.351584
phylum Euryarchaeota	rs76029318	T	C	0.06461	0.214866	0.0438442	1.04621e-06	-0.0623387	0.0961606	0.516807
phylum Euryarchaeota	rs7635189	A	G	0.331	-0.119983	0.0259356	4.635e-06	-0.0794331	0.0517077	0.124491
phylum Euryarchaeota	rs77658038	A	C	0.1173	-0.160157	0.0340856	4.75423e-06	0.0981316	0.0574869	0.0878173
phylum Euryarchaeota	rs894996	C	A	0.07157	0.203577	0.0440033	5.11929e-06	0.00753375	0.0910596	0.934063
phylum Firmicutes	rs112334273	G	A	0.2455	0.0627459	0.0127415	9.26446e-07	-0.0476465	0.0520201	0.359706
phylum Firmicutes	rs2009919	C	T	0.4493	-0.0536457	0.0106294	4.94721e-07	0.0224897	0.0470266	0.632485
phylum Firmicutes	rs2273429	A	G	0.1074	-0.0702112	0.0153063	9.26232e-06	-0.0583323	0.0756532	0.440679
phylum Firmicutes	rs2332027	A	G	0.5	0.0482656	0.0104823	4.04548e-06	0.0485646	0.0478091	0.309723
phylum Firmicutes	rs2547978	G	A	0.4841	-0.0465802	0.0105075	8.56841e-06	0.0777091	0.0480296	0.105675
phylum Firmicutes	rs3792064	G	A	0.07952	0.0897349	0.0182532	6.75492e-07	-0.05234	0.104424	0.616213
phylum Firmicutes	rs3852931	T	C	0.4662	0.0482086	0.0105	4.52595e-06	-0.00819088	0.0485188	0.865939
phylum Firmicutes	rs4750583	G	A	0.1819	-0.0616007	0.0137936	5.78562e-06	0.0494601	0.0598356	0.408464
phylum Firmicutes	rs56199908	T	C	0.05368	-0.186194	0.041051	8.66662e-06	0.0417543	0.104444	0.68932
phylum Firmicutes	rs6814436	C	T	0.1322	-0.0680205	0.0150844	6.80456e-06	0.0357624	0.0665508	0.591012
phylum Firmicutes	rs6815608	C	T	0.0845	-0.0935765	0.0210869	7.23852e-06	-0.00432267	0.06471	0.94674
phylum Firmicutes	rs7247191	T	C	0.1382	-0.0713033	0.0157424	4.73097e-06	-0.0415415	0.0775409	0.592141
phylum Firmicutes	rs72738886	T	C	0.07753	0.0864609	0.0190398	7.67892e-06	0.0265851	0.0876962	0.761775
phylum Firmicutes	rs72771021	C	T	0.0497	-0.141357	0.0308303	5.12436e-06	0.0300546	0.091452	0.742429
phylum Firmicutes	rs8085381	A	G	0.1471	-0.0647291	0.0146219	8.67261e-06	0.0151954	0.0601133	0.800439
phylum Firmicutes	rs992074	T	C	0.0348	-0.233491	0.050901	8.51609e-06	-0.21672	0.153485	0.15795
phylum Lentisphaerae	rs1002941	A	G	0.2793	-0.107661	0.0233382	4.30884e-06	-0.140142	0.051861	0.00688684
phylum Lentisphaerae	rs11770843	C	T	0.2594	0.111896	0.0234776	1.13813e-06	0.0349416	0.0495187	0.480422
phylum Lentisphaerae	rs17114848	G	A	0.1093	0.148972	0.0324162	6.76986e-06	-0.0627153	0.0775574	0.418728
phylum Lentisphaerae	rs2031282	A	G	0.17	0.120412	0.0270263	5.86462e-06	0.0254354	0.0612514	0.677951
phylum Lentisphaerae	rs2825714	A	G	0.1571	-0.138226	0.0289096	1.49772e-06	-0.111901	0.0620825	0.0714743
phylum Lentisphaerae	rs60995569	T	G	0.08946	-0.16062	0.0336806	9.1939e-06	-0.0217338	0.0744441	0.770327
phylum Lentisphaerae	rs62570196	C	T	0.06859	-0.217203	0.0439621	9.64473e-07	0.202032	0.116801	0.0836816
phylum Lentisphaerae	rs72640280	A	G	0.05368	0.220185	0.0485947	5.19194e-06	-0.0772677	0.101691	0.447356
phylum Lentisphaerae	rs77599476	A	G	0.06561	0.229981	0.0479918	1.90265e-06	-0.0791444	0.101516	0.43561
phylum Proteobacteria	rs10750258	C	A	0.3936	0.0491248	0.010824	8.71907e-06	-0.0136557	0.0480648	0.776326
phylum Proteobacteria	rs11126162	T	C	0.08847	-0.0770689	0.0187079	9.25977e-06	-0.0532611	0.0845383	0.528679
phylum Proteobacteria	rs11715072	G	A	0.2893	-0.0519289	0.0115246	6.90415e-06	-0.0195036	0.0505082	0.699388
phylum Proteobacteria	rs12150865	C	T	0.4751	0.0511615	0.0106407	1.54085e-06	0.0894006	0.0480191	0.0626354
phylum Proteobacteria	rs12467198	C	T	0.3419	0.0498267	0.011138	6.30667e-06	-0.0446153	0.0467479	0.339891
phylum Proteobacteria	rs2347697	G	T	0.3181	0.0502281	0.0108968	4.26914e-06	0.0194404	0.0502165	0.698659
phylum Proteobacteria	rs2532663	A	G	0.0626	0.125578	0.0258034	7.4681e-07	0.0269426	0.0769925	0.726385
phylum Proteobacteria	rs3890996	G	T	0.4612	0.0474614	0.0105645	6.94656e-06	0.00244762	0.046488	0.95801
phylum Proteobacteria	rs4340090	C	T	0.1252	-0.0668162	0.0153387	9.9901e-06	-0.105081	0.071646	0.142465
phylum Proteobacteria	rs6707783	C	T	0.1153	0.0849594	0.0187782	8.08593e-06	-0.09659	0.0804925	0.230144
phylum Proteobacteria	rs72771021	C	T	0.0497	0.141726	0.0309242	7.18092e-06	0.0300546	0.091452	0.742429
phylum Proteobacteria	rs922773	C	T	0.1402	-0.0803778	0.0157851	3.67959e-07	0.0198036	0.0767885	0.796485
phylum Tenericutes	rs10108398	G	A	0.2913	0.0769142	0.0153953	1.09001e-06	-0.0595533	0.0517402	0.24973
phylum Tenericutes	rs11890098	A	G	0.2555	0.074438	0.0153389	9.56577e-07	-0.0283413	0.0516408	0.583132
phylum Tenericutes	rs12566890	T	G	0.09543	-0.101147	0.0230978	3.65098e-06	-0.167457	0.0688824	0.0150553
phylum Tenericutes	rs17214486	C	A	0.4016	0.06099	0.0135623	6.60861e-06	0.0101461	0.0497981	0.838553
phylum Tenericutes	rs2464826	A	C	0.1262	0.0944239	0.0211806	8.39499e-06	-0.0226232	0.0735715	0.758464
phylum Tenericutes	rs28537087	G	A	0.164	0.0820873	0.0188312	8.07402e-06	0.0369548	0.0539406	0.493281
phylum Tenericutes	rs3768491	G	A	0.2863	0.0681052	0.0149061	4.2335e-06	-0.0906519	0.0510493	0.0757705
phylum Tenericutes	rs4885016	C	T	0.1571	0.0819606	0.0181628	7.26993e-06	-0.0664011	0.0678229	0.327562
phylum Tenericutes	rs6043847	T	C	0.06958	-0.114937	0.0248606	4.55481e-06	-0.0319214	0.0988863	0.746841
phylum Tenericutes	rs72901605	T	C	0.1859	-0.0841852	0.0178119	3.25792e-06	0.0397883	0.0730259	0.585855
phylum Tenericutes	rs74603314	T	C	0.04573	0.221639	0.0462918	1.5569e-06	-0.0793073	0.119318	0.506259
phylum Tenericutes	rs78169027	A	G	0.1083	-0.108283	0.0237289	5.87611e-06	0.0762044	0.0973409	0.433709
phylum Verrucomicrobia	rs11252894	A	C	0.1978	0.0784055	0.0162769	1.10555e-06	-0.0192135	0.0544286	0.724086
phylum Verrucomicrobia	rs117107102	A	G	0.04473	0.204283	0.0427565	2.67935e-06	0.104412	0.110632	0.345283
phylum Verrucomicrobia	rs11729256	T	C	0.2386	0.0696984	0.0146953	2.23404e-06	0.0953015	0.0619126	0.123733
phylum Verrucomicrobia	rs12512971	A	C	0.04871	0.171057	0.0398053	9.81386e-06	-0.0375483	0.0853571	0.660012
phylum Verrucomicrobia	rs12908520	G	A	0.4563	0.0594916	0.012823	3.40447e-06	-0.117605	0.046867	0.0120954
phylum Verrucomicrobia	rs2602429	T	C	0.2217	-0.0764148	0.0153487	8.71044e-07	-0.055114	0.0528815	0.297311
phylum Verrucomicrobia	rs3995795	C	T	0.3181	0.0610914	0.0138592	9.7221e-06	-0.0226484	0.0476534	0.634593
phylum Verrucomicrobia	rs45598138	C	A	0.05169	-0.143901	0.03054	2.19129e-06	-0.142068	0.148358	0.338265
phylum Verrucomicrobia	rs61779207	G	A	0.1779	-0.0755253	0.0164385	5.27971e-06	0.0936655	0.0557934	0.0931923
phylum Verrucomicrobia	rs74542928	T	C	0.07853	0.115994	0.0231324	4.08376e-07	0.107192	0.109037	0.325568
phylum Verrucomicrobia	rs76430504	T	C	0.05567	-0.11753	0.025458	3.49559e-06	0.144412	0.107438	0.178904
phylum Verrucomicrobia	rs9349825	A	G	0.2793	-0.0660243	0.0143911	6.2748e-06	-0.0443698	0.0592494	0.453938
class Actinobacteria	rs11655079	T	C	0.2495	-0.0560674	0.0124286	5.92516e-06	0.0253788	0.0599135	0.671865
class Actinobacteria	rs11745923	G	T	0.3966	0.0563759	0.0115529	1.58132e-06	-0.092965	0.0475811	0.0507224
class Actinobacteria	rs12049045	A	G	0.3817	0.0510452	0.0114325	8.62621e-06	0.0554419	0.0477577	0.245682
class Actinobacteria	rs134366	A	G	0.0596	-0.111877	0.023501	1.50428e-06	0.171948	0.0915964	0.0604867
class Actinobacteria	rs1376754	G	A	0.4702	0.0509242	0.0112503	6.71382e-06	-0.0416946	0.0466162	0.371096
class Actinobacteria	rs1515761	C	T	0.1332	-0.0762317	0.0169884	4.96364e-06	0.156465	0.0887858	0.0780225
class Actinobacteria	rs182549	T	C	0.4911	-0.111489	0.012066	3.78966e-20	-0.0294129	0.0479744	0.539814
class Actinobacteria	rs4945008	G	A	0.3002	-0.0540741	0.0121393	5.39237e-06	0.0623249	0.0474797	0.189296
class Actinobacteria	rs6660520	G	A	0.2147	-0.0711483	0.0134495	1.10652e-07	0.0923588	0.0520502	0.0759941
class Actinobacteria	rs72767435	T	C	0.06759	-0.126352	0.0273626	2.56803e-06	0.0839811	0.102922	0.414519
class Actinobacteria	rs7322849	T	C	0.09642	0.0944467	0.0192976	6.20798e-07	0.0831442	0.0810484	0.304958
class Actinobacteria	rs8047955	G	A	0.3519	-0.0575816	0.0116762	8.3372e-07	-0.00873365	0.0493662	0.859575
class Actinobacteria	rs857444	C	T	0.3608	0.0509553	0.011539	8.92237e-06	0.00545834	0.0481387	0.909723
class Actinobacteria	rs961091	G	A	0.4334	0.0501255	0.011255	8.67601e-06	-0.0237936	0.0480899	0.62076
class Alphaproteobacteria	rs140912403	C	T	0.06461	-0.160677	0.0317708	6.20369e-07	-0.062749	0.098819	0.525435
class Alphaproteobacteria	rs34569731	G	A	0.335	-0.0705145	0.0157564	7.37921e-06	-0.0405945	0.0481444	0.399127
class Alphaproteobacteria	rs55876211	C	T	0.172	-0.080811	0.0184159	7.53633e-06	0.0231194	0.0530106	0.662744
class Alphaproteobacteria	rs62285697	C	T	0.1998	0.0805256	0.0180912	9.75933e-06	0.0338912	0.0536017	0.527204
class Alphaproteobacteria	rs76784716	A	G	0.07157	0.133271	0.0267738	5.09143e-07	0.0580884	0.0729821	0.426075
class Alphaproteobacteria	rs7960664	A	G	0.1511	-0.0969489	0.0215149	8.84301e-06	-0.00612634	0.0830913	0.941225
class Alphaproteobacteria	rs9813022	A	G	0.3022	-0.0751277	0.0153867	1.05334e-06	-0.00338813	0.0478987	0.943608
class Bacilli	rs11110282	A	G	0.06759	-0.101189	0.0217379	4.85445e-06	0.0502424	0.108561	0.643505
class Bacilli	rs11730038	G	A	0.2406	-0.0630747	0.0128717	1.96024e-06	0.0606664	0.0510511	0.234698
class Bacilli	rs12797734	T	C	0.2525	0.0572158	0.0126793	7.21174e-06	0.00491769	0.0534009	0.926626
class Bacilli	rs13068444	A	G	0.1928	0.0601035	0.0136407	9.53038e-06	-0.0106344	0.0607431	0.861024
class Bacilli	rs1595463	C	A	0.4871	0.0476864	0.0108547	7.97389e-06	0.0297935	0.0467549	0.523978
class Bacilli	rs28564647	T	G	0.2058	-0.0613034	0.0137579	7.81196e-06	0.00101092	0.0622428	0.987042
class Bacilli	rs2952251	G	A	0.2525	0.0598868	0.0123903	1.07895e-06	0.0525964	0.055475	0.343073
class Bacilli	rs34989881	A	G	0.06561	0.111056	0.0246039	6.54591e-06	-0.148542	0.110737	0.179793
class Bacilli	rs35344081	G	A	0.2406	0.0619529	0.0127066	1.01499e-06	-0.0259173	0.0525853	0.62211
class Bacilli	rs4028634	C	T	0.4254	-0.0520614	0.0109842	2.2076e-06	0.0293248	0.0481129	0.542194
class Bacilli	rs4459992	T	C	0.3201	0.0535854	0.0116362	4.29833e-06	0.0856849	0.0495183	0.0835642
class Bacilli	rs57872228	C	T	0.171	-0.0714773	0.0146647	9.21977e-07	-0.022761	0.0725562	0.753748
class Bacilli	rs694949	A	G	0.1223	-0.081146	0.0180042	7.59591e-06	0.149289	0.0793139	0.0598012
class Bacilli	rs74663707	C	T	0.07256	0.0979154	0.0224074	8.45688e-06	0.0383671	0.0947785	0.685619
class Bacilli	rs7666190	A	C	0.0626	0.104044	0.0247934	8.46837e-06	0.076055	0.0722944	0.292792
class Bacilli	rs77558518	A	G	0.06461	-0.107255	0.0222879	1.33773e-06	-0.170867	0.0789195	0.0303816
class Bacilli	rs78938557	T	C	0.06759	0.108007	0.0232858	1.06891e-06	0.122883	0.138871	0.376226
class Bacilli	rs9581006	T	C	0.0457	-0.225309	0.0467697	1.79457e-06	-0.007879	0.123183	0.949001
class Bacteroidia	rs11146701	A	G	0.4254	0.0473596	0.010541	7.08223e-06	0.0595205	0.0488841	0.223382
class Bacteroidia	rs17343978	A	C	0.2604	-0.0552057	0.0120278	8.3593e-06	0.000394453	0.0574274	0.99452
class Bacteroidia	rs2032750	C	T	0.4513	0.0508393	0.0106807	1.91509e-06	0.0244351	0.0465905	0.599954
class Bacteroidia	rs2363574	T	C	0.0318	0.222741	0.0508055	9.93482e-06	-0.134372	0.11968	0.261539
class Bacteroidia	rs4916508	A	G	0.4354	0.0466729	0.0105312	8.4711e-06	0.0156988	0.0469319	0.738001
class Bacteroidia	rs55773148	G	A	0.05268	-0.121514	0.0236759	3.89583e-07	0.0452747	0.103594	0.662081
class Bacteroidia	rs62531359	T	G	0.1451	0.0655728	0.0149891	9.08657e-06	-0.0151947	0.0604164	0.801427
class Bacteroidia	rs62575403	C	T	0.04374	0.140055	0.0311128	7.06122e-06	-0.177293	0.11433	0.12097
class Bacteroidia	rs72706335	T	C	0.06561	-0.22241	0.0493458	7.65526e-06	-0.0374673	0.14916	0.801668
class Bacteroidia	rs73975615	G	A	0.01093	-0.207018	0.0442633	1.21616e-06	0.190658	0.268375	0.477446
class Bacteroidia	rs7631304	G	A	0.17	-0.0645771	0.0132957	8.36778e-07	-0.0907299	0.0652305	0.164252
class Bacteroidia	rs79585701	A	C	0.1292	0.0646823	0.0149628	9.98596e-06	0.0206555	0.0665066	0.75612
class Bacteroidia	rs929878	T	C	0.2445	0.0548532	0.012153	4.7338e-06	0.0522244	0.0565748	0.355953
class Betaproteobacteria	rs11128180	A	G	0.2237	0.0592944	0.0128769	3.67147e-06	-0.0580384	0.0547561	0.28917
class Betaproteobacteria	rs1511453	A	G	0.06362	0.0923492	0.0199158	4.75762e-06	-0.00403279	0.0998098	0.96777
class Betaproteobacteria	rs1928341	G	A	0.4215	-0.0525581	0.0110408	2.0153e-06	0.0492014	0.0471263	0.29647
class Betaproteobacteria	rs2321387	G	A	0.4702	-0.0494596	0.0109424	5.80029e-06	0.00190739	0.0467698	0.967469
class Betaproteobacteria	rs2613606	T	C	0.3936	0.0513106	0.0109091	2.19816e-06	-0.0577273	0.0471889	0.221208
class Betaproteobacteria	rs320161	G	A	0.2753	-0.0572286	0.01262	7.33247e-06	0.00357682	0.0552439	0.948376
class Betaproteobacteria	rs4033856	T	C	0.1292	-0.0832423	0.0167237	5.17166e-07	-0.194309	0.0771142	0.0117436
class Betaproteobacteria	rs6087811	T	G	0.08151	-0.0978177	0.0198522	7.44303e-07	-0.0622187	0.0765723	0.416477
class Betaproteobacteria	rs62395635	T	C	0.07058	0.109741	0.0236	2.9409e-06	-0.074061	0.0970129	0.445216
class Betaproteobacteria	rs75242906	C	T	0.05368	-0.121083	0.028075	9.27278e-06	0.0481951	0.0843368	0.567687
class Clostridia	rs10774377	G	A	0.334	-0.052659	0.0113858	3.24399e-06	0.0635616	0.0468287	0.174679
class Clostridia	rs112334273	G	A	0.2455	0.0641008	0.0127404	3.81408e-07	-0.0476465	0.0520201	0.359706
class Clostridia	rs13105690	C	T	0.2674	0.0529097	0.011818	8.77789e-06	0.0065035	0.051539	0.899585
class Clostridia	rs13179700	C	T	0.3549	-0.0511937	0.0109569	3.37085e-06	0.00424318	0.048944	0.930914
class Clostridia	rs1842454	G	A	0.2068	-0.0547202	0.0127338	8.72027e-06	-0.00122651	0.0592919	0.983496
class Clostridia	rs2273429	A	G	0.1074	-0.0724037	0.0153105	4.52137e-06	-0.0583323	0.0756532	0.440679
class Clostridia	rs6797343	T	G	0.174	-0.0592279	0.0134556	9.35643e-06	0.0569252	0.059	0.334628
class Clostridia	rs6814436	C	T	0.1322	-0.0739995	0.0150815	9.65095e-07	0.0357624	0.0665508	0.591012
class Clostridia	rs6815608	C	T	0.0845	-0.103803	0.0210883	4.01856e-07	-0.00432267	0.06471	0.94674
class Clostridia	rs72738886	T	C	0.07753	0.0866169	0.0190393	8.24233e-06	0.0265851	0.0876962	0.761775
class Clostridia	rs72915163	T	C	0.2654	-0.0581025	0.0120557	1.34295e-06	-0.0139727	0.0565573	0.804867
class Clostridia	rs76767978	G	A	0.1183	0.0698882	0.0156319	8.39808e-06	0.0134671	0.0649574	0.835758
class Clostridia	rs992074	T	C	0.0348	-0.255639	0.0508787	8.77506e-07	-0.21672	0.153485	0.15795
class Coriobacteriia	rs11073596	G	T	0.34	-0.0510212	0.0114339	8.14442e-06	-0.014339	0.0480085	0.765186
class Coriobacteriia	rs11250875	T	C	0.2087	0.06075	0.0130939	4.82848e-06	0.0100341	0.0564778	0.858986
class Coriobacteriia	rs11656361	A	C	0.1292	0.0773006	0.017553	8.0201e-06	0.0561556	0.0600509	0.34972
class Coriobacteriia	rs12974142	G	A	0.1083	0.0789796	0.0177205	8.51236e-06	0.0880996	0.0910378	0.333182
class Coriobacteriia	rs13307134	T	C	0.2356	-0.0565686	0.0126265	7.79938e-06	-0.0227932	0.0624497	0.715123
class Coriobacteriia	rs1397793	A	G	0.3857	0.0498855	0.0112446	9.77372e-06	0.00638196	0.0509065	0.900234
class Coriobacteriia	rs1816223	G	A	0.2107	0.0586265	0.0129006	4.84117e-06	0.0100938	0.0578494	0.861485
class Coriobacteriia	rs240104	T	C	0.2445	-0.0603429	0.0126849	1.51604e-06	0.128113	0.0517386	0.0132801
class Coriobacteriia	rs2442778	A	G	0.0457	0.116408	0.0258545	9.02693e-06	0.162561	0.104021	0.118108
class Coriobacteriia	rs3025411	A	G	0.1044	0.0926543	0.0209468	8.26913e-06	0.0192065	0.075415	0.798972
class Coriobacteriia	rs34739816	G	T	0.08151	0.0965017	0.0207666	3.88356e-06	0.0528038	0.0992337	0.594647
class Coriobacteriia	rs67561917	A	G	0.1421	-0.0714367	0.0154113	5.39126e-06	-0.0481007	0.0602657	0.424787
class Coriobacteriia	rs719099	A	G	0.1362	0.0778402	0.0155815	5.43313e-07	0.000105111	0.0782159	0.998928
class Coriobacteriia	rs8010111	A	G	0.0646	0.103377	0.0229286	6.8962e-06	0.0290551	0.0849729	0.732401
class Deltaproteobacteria	rs1035691	G	A	0.338	0.055176	0.0121602	9.65162e-06	0.0475112	0.0475241	0.317442
class Deltaproteobacteria	rs112381107	C	T	0.04771	0.206594	0.0456908	4.63052e-06	0.168434	0.0966128	0.0812662
class Deltaproteobacteria	rs11599763	C	T	0.3897	0.0544219	0.0117397	3.94121e-06	0.0123608	0.0475072	0.79472
class Deltaproteobacteria	rs17084793	G	A	0.161	-0.0710762	0.015953	5.6863e-06	-0.00261428	0.0659639	0.968386
class Deltaproteobacteria	rs17791387	A	G	0.1412	-0.0735881	0.0154246	1.60221e-06	0.0193747	0.0790846	0.806467
class Deltaproteobacteria	rs2692012	G	A	0.0636	-0.110335	0.0253336	3.14188e-06	0.0185343	0.102258	0.856172
class Deltaproteobacteria	rs2838334	G	A	0.3231	0.0561722	0.0124124	5.44553e-06	0.0857084	0.0487497	0.0787245
class Deltaproteobacteria	rs3935584	C	T	0.496	-0.0523484	0.011566	7.50119e-06	0.0123954	0.0466243	0.790349
class Deltaproteobacteria	rs4506934	C	T	0.1123	-0.0936514	0.02012	3.58889e-06	0.129764	0.0722654	0.0725488
class Deltaproteobacteria	rs55744759	A	G	0.1163	-0.0779693	0.0170738	7.31375e-06	-0.0175941	0.0733202	0.810359
class Deltaproteobacteria	rs6058181	C	T	0.1233	0.0825716	0.0165958	3.39555e-07	-0.0344882	0.0630804	0.584561
class Deltaproteobacteria	rs62020470	A	G	0.2594	-0.0585411	0.0129358	4.85087e-06	0.0648502	0.0605859	0.284446
class Deltaproteobacteria	rs9928243	C	A	0.4254	-0.0538457	0.0117718	5.02077e-06	-0.0603747	0.0465304	0.194448
class Erysipelotrichia	rs1074800	G	A	0.3986	-0.0492438	0.010887	6.14582e-06	0.0642585	0.047011	0.171662
class Erysipelotrichia	rs10781552	C	T	0.3121	-0.0552212	0.0116074	2.33115e-06	0.0547418	0.0515625	0.288391
class Erysipelotrichia	rs17530232	A	G	0.07654	0.10305	0.0224648	2.79126e-06	-0.0735314	0.103364	0.476848
class Erysipelotrichia	rs1884466	C	T	0.4513	-0.0475363	0.0106939	9.52708e-06	0.0347087	0.0466076	0.456453
class Erysipelotrichia	rs2300774	A	G	0.4076	-0.0524152	0.0106784	8.95468e-07	0.00666667	0.0466607	0.886388
class Erysipelotrichia	rs290833	T	G	0.3688	-0.0497374	0.0111376	8.02897e-06	-0.0804847	0.0466464	0.084452
class Erysipelotrichia	rs35161940	T	C	0.1272	-0.0806041	0.0167641	1.8451e-06	-0.00253222	0.0753504	0.973191
class Erysipelotrichia	rs4078432	T	C	0.1809	0.0608929	0.0133764	4.23107e-06	0.0652085	0.06168	0.290417
class Erysipelotrichia	rs56970041	T	G	0.1113	0.0724145	0.0164471	5.40344e-06	0.125775	0.0971454	0.19542
class Erysipelotrichia	rs62504403	C	T	0.2356	0.0681159	0.0127883	1.12264e-07	-0.00378521	0.0584306	0.948348
class Erysipelotrichia	rs7234058	T	C	0.09742	-0.0945759	0.0194091	9.12347e-07	-0.141162	0.0807681	0.0805082
class Erysipelotrichia	rs7826267	G	T	0.0746	0.0839071	0.0199131	9.28453e-06	-0.0502143	0.0942345	0.594127
class Erysipelotrichia	rs8003149	C	T	0.2823	0.0538798	0.0116888	4.08479e-06	-0.035706	0.0492236	0.468217
class Gammaproteobacteria	rs11181912	G	A	0.3449	-0.0579153	0.0118796	9.94764e-07	0.0584206	0.0496352	0.239196
class Gammaproteobacteria	rs12404135	A	G	0.1173	-0.0788843	0.0172415	8.89488e-06	-0.0929684	0.0874879	0.287944
class Gammaproteobacteria	rs6706173	A	C	0.1501	0.074251	0.0146392	1.99494e-07	-0.064942	0.0673797	0.335135
class Gammaproteobacteria	rs75101789	C	T	0.1561	0.0729012	0.0163003	8.7878e-06	0.0703464	0.0823892	0.393199
class Gammaproteobacteria	rs79795896	A	G	0.05368	-0.15921	0.0351373	7.9241e-06	-0.0381654	0.110512	0.72983
class Gammaproteobacteria	rs9494710	C	T	0.3757	-0.0549673	0.0120924	4.54611e-06	0.0666138	0.0497618	0.180684
class Lentisphaeria	rs1002941	A	G	0.2793	-0.105025	0.0233484	8.14836e-06	-0.140142	0.051861	0.00688684
class Lentisphaeria	rs11770843	C	T	0.2594	0.109431	0.0234879	1.9073e-06	0.0349416	0.0495187	0.480422
class Lentisphaeria	rs17114848	G	A	0.1093	0.152377	0.0324332	4.05864e-06	-0.0627153	0.0775574	0.418728
class Lentisphaeria	rs2031282	A	G	0.17	0.122368	0.0270329	4.38258e-06	0.0254354	0.0612514	0.677951
class Lentisphaeria	rs2825714	A	G	0.1571	-0.13741	0.0289246	1.72211e-06	-0.111901	0.0620825	0.0714743
class Lentisphaeria	rs62570196	C	T	0.06859	-0.21635	0.0439866	1.07924e-06	0.202032	0.116801	0.0836816
class Lentisphaeria	rs72640280	A	G	0.05368	0.220207	0.0486196	5.18036e-06	-0.0772677	0.101691	0.447356
class Lentisphaeria	rs77599476	A	G	0.06561	0.230292	0.0480168	1.86132e-06	-0.0791444	0.101516	0.43561
class Melainabacteria	rs10148250	A	G	0.4563	-0.0861928	0.0193381	8.67142e-06	-0.0560376	0.0489236	0.252039
class Melainabacteria	rs10738747	A	G	0.496	-0.0814624	0.0184409	9.95795e-06	-0.0721523	0.0467939	0.123094
class Melainabacteria	rs11150282	T	C	0.3211	0.0989487	0.0196972	6.02893e-07	-0.0746472	0.0484156	0.123123
class Melainabacteria	rs113884518	T	C	0.04871	-0.205352	0.0454982	8.05675e-06	0.114415	0.150674	0.447642
class Melainabacteria	rs28678345	T	C	0.04672	0.214848	0.0470878	6.69083e-06	-0.154469	0.108009	0.152673
class Melainabacteria	rs367480	A	G	0.4274	0.083758	0.0185796	8.19917e-06	-0.016013	0.0484297	0.740913
class Melainabacteria	rs4129395	G	A	0.4264	0.0896187	0.0185106	1.48057e-06	0.0269556	0.046305	0.560477
class Melainabacteria	rs789069	A	C	0.172	-0.103539	0.0234287	6.84636e-06	-0.103338	0.066586	0.120674
class Melainabacteria	rs79790072	T	C	0.05666	0.226722	0.0487841	3.29011e-06	0.175309	0.135941	0.197189
class Melainabacteria	rs9864379	T	C	0.1133	-0.159735	0.0292553	5.36056e-08	0.0002836	0.0648702	0.996512
class Methanobacteria	rs10202904	G	T	0.4672	0.121754	0.0235357	3.01432e-07	0.0641711	0.0473482	0.175321
class Methanobacteria	rs10424197	A	G	0.325	0.111274	0.0247517	9.27897e-06	0.0107098	0.0533885	0.841011
class Methanobacteria	rs4257531	G	A	0.1143	0.164498	0.0364959	7.44338e-06	0.0723559	0.0760325	0.341277
class Methanobacteria	rs56131665	G	A	0.09344	0.178661	0.039298	6.17988e-06	0.0764096	0.0705657	0.278891
class Methanobacteria	rs6508769	C	T	0.165	-0.153519	0.0344519	8.22527e-06	0.0528142	0.0655778	0.420608
class Methanobacteria	rs6776814	T	C	0.08946	-0.199566	0.0411825	1.63061e-06	0.248116	0.166821	0.13693
class Methanobacteria	rs73068003	G	T	0.1223	-0.15814	0.0351803	8.44578e-06	-0.0189227	0.0786109	0.809777
class Methanobacteria	rs73457410	A	G	0.0666	0.21534	0.0436695	1.40854e-06	-0.0538219	0.0956679	0.573713
class Methanobacteria	rs75208022	C	T	0.07654	-0.227245	0.048763	5.92107e-06	0.048261	0.0796896	0.544772
class Methanobacteria	rs894996	C	A	0.07157	0.216999	0.0449076	1.87556e-06	0.00753375	0.0910596	0.934063
class Mollicutes	rs10108398	G	A	0.2913	0.0769142	0.0153953	1.09001e-06	-0.0595533	0.0517402	0.24973
class Mollicutes	rs11890098	A	G	0.2555	0.074438	0.0153389	9.56577e-07	-0.0283413	0.0516408	0.583132
class Mollicutes	rs12566890	T	G	0.09543	-0.101147	0.0230978	3.65098e-06	-0.167457	0.0688824	0.0150553
class Mollicutes	rs17214486	C	A	0.4016	0.06099	0.0135623	6.60861e-06	0.0101461	0.0497981	0.838553
class Mollicutes	rs2464826	A	C	0.1262	0.0944239	0.0211806	8.39499e-06	-0.0226232	0.0735715	0.758464
class Mollicutes	rs28537087	G	A	0.164	0.0820873	0.0188312	8.07402e-06	0.0369548	0.0539406	0.493281
class Mollicutes	rs3768491	G	A	0.2863	0.0681052	0.0149061	4.2335e-06	-0.0906519	0.0510493	0.0757705
class Mollicutes	rs4885016	C	T	0.1571	0.0819606	0.0181628	7.26993e-06	-0.0664011	0.0678229	0.327562
class Mollicutes	rs6043847	T	C	0.06958	-0.114937	0.0248606	4.55481e-06	-0.0319214	0.0988863	0.746841
class Mollicutes	rs72901605	T	C	0.1859	-0.0841852	0.0178119	3.25792e-06	0.0397883	0.0730259	0.585855
class Mollicutes	rs74603314	T	C	0.04573	0.221639	0.0462918	1.5569e-06	-0.0793073	0.119318	0.506259
class Mollicutes	rs78169027	A	G	0.1083	-0.108283	0.0237289	5.87611e-06	0.0762044	0.0973409	0.433709
class Negativicutes	rs1135612	G	A	0.2445	0.0529785	0.0119177	9.26296e-06	-0.073413	0.0570296	0.197998
class Negativicutes	rs13086907	G	A	0.1998	0.0625312	0.0131735	1.95488e-06	-0.123106	0.0558974	0.0276395
class Negativicutes	rs1643968	T	C	0.2803	-0.0565284	0.0112298	4.14601e-07	-0.00461629	0.0482904	0.923843
class Negativicutes	rs1649999	A	G	0.09742	0.0748989	0.0166458	7.58124e-06	-0.0684881	0.0786678	0.383972
class Negativicutes	rs2834062	A	G	0.3648	0.0489057	0.0108842	8.43918e-06	0.0199089	0.0507399	0.694784
class Negativicutes	rs4463806	C	T	0.2038	0.0543966	0.0129365	7.80657e-06	-0.00290744	0.0589046	0.960634
class Negativicutes	rs4722181	T	G	0.4761	0.0501306	0.0105798	2.00111e-06	-0.00787711	0.0464423	0.865316
class Negativicutes	rs60274479	T	C	0.2227	-0.0659623	0.0134137	1.1623e-06	-0.00304388	0.0585351	0.958528
class Negativicutes	rs61249479	A	C	0.08748	0.0777075	0.0168628	2.95474e-06	0.0435292	0.0639151	0.495842
class Negativicutes	rs71405394	G	A	0.05169	-0.114178	0.02405	2.16631e-06	-0.157578	0.0915994	0.0853788
class Negativicutes	rs73232831	G	A	0.06362	-0.151829	0.0314932	1.87452e-06	0.310224	0.126931	0.0145241
class Negativicutes	rs9423647	G	A	0.4851	0.047817	0.0105282	6.06108e-06	-0.0263253	0.0467383	0.573266
class Verrucomicrobiae	rs111862613	T	C	0.166	0.090699	0.0196746	3.73844e-06	0.0601948	0.0616705	0.32903
class Verrucomicrobiae	rs117107102	A	G	0.04473	0.204683	0.0431572	2.91823e-06	0.104412	0.110632	0.345283
class Verrucomicrobiae	rs11729256	T	C	0.2386	0.0749798	0.0150177	6.73085e-07	0.0953015	0.0619126	0.123733
class Verrucomicrobiae	rs12908520	G	A	0.4563	0.0618926	0.0130946	2.17165e-06	-0.117605	0.046867	0.0120954
class Verrucomicrobiae	rs2602429	T	C	0.2217	-0.0746844	0.0156194	2.58297e-06	-0.055114	0.0528815	0.297311
class Verrucomicrobiae	rs4242783	A	G	0.2873	-0.0689292	0.0147693	2.63615e-06	-0.00793138	0.0517344	0.878154
class Verrucomicrobiae	rs4936098	G	A	0.34	-0.0648843	0.0135928	1.1222e-06	0.0058799	0.0487204	0.903939
class Verrucomicrobiae	rs61779207	G	A	0.1779	-0.0758309	0.0167762	6.7228e-06	0.0936655	0.0557934	0.0931923
class Verrucomicrobiae	rs74542928	T	C	0.07853	0.112164	0.0236422	1.63222e-06	0.107192	0.109037	0.325568
class Verrucomicrobiae	rs9349825	A	G	0.2793	-0.0704036	0.0147128	2.53688e-06	-0.0443698	0.0592494	0.453938
class Verrucomicrobiae	rs941682	G	A	0.3111	-0.0631436	0.0143767	9.60993e-06	-0.100179	0.0520238	0.0541489
order Actinomycetales	rs2889192	T	G	0.2068	-0.0884052	0.0194997	3.96725e-06	-0.088041	0.065404	0.178267
order Actinomycetales	rs34583783	G	T	0.1024	0.123688	0.0264254	5.53886e-06	-0.10288	0.0967313	0.287525
order Actinomycetales	rs35011108	A	G	0.06362	0.241546	0.0503803	1.87659e-06	-0.169137	0.0926539	0.0679297
order Actinomycetales	rs4073240	G	A	0.3827	0.074973	0.0164672	5.67898e-06	-0.0708089	0.0477426	0.138037
order Bacillales	rs10233278	T	C	0.4125	-0.116319	0.0248527	3.508e-06	0.0287132	0.0468656	0.540094
order Bacillales	rs10410917	C	T	0.4036	-0.11471	0.0250025	5.57353e-06	0.0267663	0.0475949	0.57386
order Bacillales	rs11034576	A	G	0.07952	0.205765	0.0453311	8.85972e-06	0.0191273	0.0702897	0.785529
order Bacillales	rs11207728	A	G	0.2028	0.14455	0.0316912	5.73456e-06	-0.031402	0.0628275	0.617207
order Bacillales	rs11844714	A	G	0.163	-0.143245	0.0320272	5.06209e-06	0.0406808	0.0573846	0.478377
order Bacillales	rs1287018	G	A	0.16	0.141125	0.0319309	9.87097e-06	-0.0460964	0.0593295	0.437185
order Bacillales	rs4617108	G	A	0.0606	-0.248861	0.0525929	1.97506e-06	0.0363076	0.0824295	0.659597
order Bacillales	rs74420793	A	G	0.162	-0.164413	0.0353763	3.07319e-06	-0.0081954	0.076027	0.914158
order Bacteroidales	rs11146701	A	G	0.4254	0.0473596	0.010541	7.08223e-06	0.0595205	0.0488841	0.223382
order Bacteroidales	rs17343978	A	C	0.2604	-0.0552057	0.0120278	8.3593e-06	0.000394453	0.0574274	0.99452
order Bacteroidales	rs2032750	C	T	0.4513	0.0508393	0.0106807	1.91509e-06	0.0244351	0.0465905	0.599954
order Bacteroidales	rs2363574	T	C	0.0318	0.222741	0.0508055	9.93482e-06	-0.134372	0.11968	0.261539
order Bacteroidales	rs4916508	A	G	0.4354	0.0466729	0.0105312	8.4711e-06	0.0156988	0.0469319	0.738001
order Bacteroidales	rs55773148	G	A	0.05268	-0.121514	0.0236759	3.89583e-07	0.0452747	0.103594	0.662081
order Bacteroidales	rs62531359	T	G	0.1451	0.0655728	0.0149891	9.08657e-06	-0.0151947	0.0604164	0.801427
order Bacteroidales	rs62575403	C	T	0.04374	0.140055	0.0311128	7.06122e-06	-0.177293	0.11433	0.12097
order Bacteroidales	rs72706335	T	C	0.06561	-0.22241	0.0493458	7.65526e-06	-0.0374673	0.14916	0.801668
order Bacteroidales	rs73975615	G	A	0.01093	-0.207018	0.0442633	1.21616e-06	0.190658	0.268375	0.477446
order Bacteroidales	rs7631304	G	A	0.17	-0.0645771	0.0132957	8.36778e-07	-0.0907299	0.0652305	0.164252
order Bacteroidales	rs79585701	A	C	0.1292	0.0646823	0.0149628	9.98596e-06	0.0206555	0.0665066	0.75612
order Bacteroidales	rs929878	T	C	0.2445	0.0548532	0.012153	4.7338e-06	0.0522244	0.0565748	0.355953
order Bifidobacteriales	rs10831953	G	A	0.333	0.0537537	0.0123746	9.94741e-06	-0.0466414	0.0505588	0.356258
order Bifidobacteriales	rs12446429	T	C	0.1362	0.0810099	0.019073	8.52884e-06	0.0810405	0.0599521	0.176454
order Bifidobacteriales	rs13020688	G	A	0.3529	0.0584045	0.0122081	1.57373e-06	-0.0350387	0.0505673	0.488364
order Bifidobacteriales	rs182549	T	C	0.4911	-0.11707	0.0126703	5.94155e-20	-0.0294129	0.0479744	0.539814
order Bifidobacteriales	rs4957061	T	C	0.4652	0.0569873	0.0116907	1.1517e-06	0.0302973	0.0473197	0.521998
order Bifidobacteriales	rs540489	T	G	0.2336	-0.0632518	0.013817	5.36809e-06	-0.0157233	0.0609908	0.796563
order Bifidobacteriales	rs55888705	A	G	0.3867	0.053673	0.0120586	8.66204e-06	0.00346969	0.0515421	0.946329
order Bifidobacteriales	rs6899771	A	G	0.09543	-0.0914312	0.0202604	7.27998e-06	-0.00114117	0.0771853	0.988204
order Bifidobacteriales	rs7174549	T	C	0.3559	-0.0551726	0.0124655	6.86784e-06	0.0415863	0.0483112	0.389349
order Bifidobacteriales	rs7322849	T	C	0.09642	0.110676	0.0200996	1.74032e-08	0.0831442	0.0810484	0.304958
order Bifidobacteriales	rs857444	C	T	0.3608	0.0553965	0.0120669	3.8249e-06	0.00545834	0.0481387	0.909723
order Burkholderiales	rs1511453	A	G	0.06362	0.0910999	0.0199479	8.00092e-06	-0.00403279	0.0998098	0.96777
order Burkholderiales	rs1928341	G	A	0.4215	-0.0507782	0.0110587	4.51513e-06	0.0492014	0.0471263	0.29647
order Burkholderiales	rs2321387	G	A	0.4702	-0.0508514	0.0109588	3.25784e-06	0.00190739	0.0467698	0.967469
order Burkholderiales	rs2613606	T	C	0.3936	0.0499561	0.0109264	4.13361e-06	-0.0577273	0.0471889	0.221208
order Burkholderiales	rs4033856	T	C	0.1292	-0.0833445	0.0167489	5.66826e-07	-0.194309	0.0771142	0.0117436
order Burkholderiales	rs6087811	T	G	0.08151	-0.101587	0.0198817	2.88377e-07	-0.0622187	0.0765723	0.416477
order Burkholderiales	rs62191117	A	G	0.2058	0.0679995	0.0132471	2.791e-07	0.109408	0.0575361	0.0572295
order Burkholderiales	rs62395635	T	C	0.07058	0.109911	0.0236375	2.90228e-06	-0.074061	0.0970129	0.445216
order Burkholderiales	rs75242906	C	T	0.05368	-0.120974	0.0281273	9.74518e-06	0.0481951	0.0843368	0.567687
order Burkholderiales	rs7638039	T	C	0.2326	0.0580987	0.012673	4.83593e-06	-0.0407926	0.0537218	0.447656
order Clostridiales	rs10774377	G	A	0.334	-0.0523003	0.0113859	3.80899e-06	0.0635616	0.0468287	0.174679
order Clostridiales	rs112334273	G	A	0.2455	0.0639383	0.0127404	4.07258e-07	-0.0476465	0.0520201	0.359706
order Clostridiales	rs13105690	C	T	0.2674	0.0527441	0.011818	9.36807e-06	0.0065035	0.051539	0.899585
order Clostridiales	rs13179700	C	T	0.3549	-0.0510953	0.0109569	3.52111e-06	0.00424318	0.048944	0.930914
order Clostridiales	rs1842454	G	A	0.2068	-0.0543676	0.012734	9.91745e-06	-0.00122651	0.0592919	0.983496
order Clostridiales	rs2273429	A	G	0.1074	-0.0726191	0.0153105	4.16869e-06	-0.0583323	0.0756532	0.440679
order Clostridiales	rs290772	G	A	0.06163	0.084254	0.0196297	9.9977e-06	0.0335132	0.103525	0.74615
order Clostridiales	rs6442336	T	C	0.2435	0.0547729	0.0124169	9.62565e-06	0.0442723	0.0534875	0.407833
order Clostridiales	rs6814436	C	T	0.1322	-0.0741858	0.0150814	9.06296e-07	0.0357624	0.0665508	0.591012
order Clostridiales	rs6815608	C	T	0.0845	-0.104089	0.0210883	3.71989e-07	-0.00432267	0.06471	0.94674
order Clostridiales	rs72738886	T	C	0.07753	0.0865333	0.0190392	8.4157e-06	0.0265851	0.0876962	0.761775
order Clostridiales	rs72915163	T	C	0.2654	-0.0580246	0.0120558	1.39104e-06	-0.0139727	0.0565573	0.804867
order Clostridiales	rs76767978	G	A	0.1183	0.0699806	0.0156318	8.17561e-06	0.0134671	0.0649574	0.835758
order Clostridiales	rs992074	T	C	0.0348	-0.255441	0.0508788	8.95385e-07	-0.21672	0.153485	0.15795
order Coriobacteriales	rs11073596	G	T	0.34	-0.0510212	0.0114339	8.14442e-06	-0.014339	0.0480085	0.765186
order Coriobacteriales	rs11250875	T	C	0.2087	0.06075	0.0130939	4.82848e-06	0.0100341	0.0564778	0.858986
order Coriobacteriales	rs11656361	A	C	0.1292	0.0773006	0.017553	8.0201e-06	0.0561556	0.0600509	0.34972
order Coriobacteriales	rs12974142	G	A	0.1083	0.0789796	0.0177205	8.51236e-06	0.0880996	0.0910378	0.333182
order Coriobacteriales	rs13307134	T	C	0.2356	-0.0565686	0.0126265	7.79938e-06	-0.0227932	0.0624497	0.715123
order Coriobacteriales	rs1397793	A	G	0.3857	0.0498855	0.0112446	9.77372e-06	0.00638196	0.0509065	0.900234
order Coriobacteriales	rs1816223	G	A	0.2107	0.0586265	0.0129006	4.84117e-06	0.0100938	0.0578494	0.861485
order Coriobacteriales	rs240104	T	C	0.2445	-0.0603429	0.0126849	1.51604e-06	0.128113	0.0517386	0.0132801
order Coriobacteriales	rs2442778	A	G	0.0457	0.116408	0.0258545	9.02693e-06	0.162561	0.104021	0.118108
order Coriobacteriales	rs3025411	A	G	0.1044	0.0926543	0.0209468	8.26913e-06	0.0192065	0.075415	0.798972
order Coriobacteriales	rs34739816	G	T	0.08151	0.0965017	0.0207666	3.88356e-06	0.0528038	0.0992337	0.594647
order Coriobacteriales	rs67561917	A	G	0.1421	-0.0714367	0.0154113	5.39126e-06	-0.0481007	0.0602657	0.424787
order Coriobacteriales	rs719099	A	G	0.1362	0.0778402	0.0155815	5.43313e-07	0.000105111	0.0782159	0.998928
order Coriobacteriales	rs8010111	A	G	0.0646	0.103377	0.0229286	6.8962e-06	0.0290551	0.0849729	0.732401
order Desulfovibrionales	rs112381107	C	T	0.04771	0.21009	0.0456974	3.21655e-06	0.168434	0.0966128	0.0812662
order Desulfovibrionales	rs11599763	C	T	0.3897	0.0554862	0.0117486	2.60699e-06	0.0123608	0.0475072	0.79472
order Desulfovibrionales	rs17791387	A	G	0.1412	-0.0727501	0.0154369	2.25294e-06	0.0193747	0.0790846	0.806467
order Desulfovibrionales	rs186073	T	C	0.4274	0.0529219	0.0118542	8.7444e-06	-0.0216606	0.04742	0.647827
order Desulfovibrionales	rs2692012	G	A	0.0636	-0.112244	0.0253553	2.27023e-06	0.0185343	0.102258	0.856172
order Desulfovibrionales	rs2838334	G	A	0.3231	0.0569024	0.0124223	4.16793e-06	0.0857084	0.0487497	0.0787245
order Desulfovibrionales	rs3935584	C	T	0.496	-0.0524466	0.0115749	7.19747e-06	0.0123954	0.0466243	0.790349
order Desulfovibrionales	rs4506934	C	T	0.1123	-0.0953383	0.0201367	2.42996e-06	0.129764	0.0722654	0.0725488
order Desulfovibrionales	rs6058181	C	T	0.1233	0.0836765	0.0166098	2.52773e-07	-0.0344882	0.0630804	0.584561
order Desulfovibrionales	rs62020470	A	G	0.2594	-0.0573633	0.0129462	7.50983e-06	0.0648502	0.0605859	0.284446
order Desulfovibrionales	rs72647048	T	C	0.1163	-0.0772459	0.0170876	9.00285e-06	-0.0196255	0.0733023	0.788904
order Desulfovibrionales	rs9928243	C	A	0.4254	-0.0544713	0.0117811	3.96634e-06	-0.0603747	0.0465304	0.194448
order Enterobacteriales	rs11026530	T	C	0.1342	0.0822408	0.0186379	9.42692e-06	0.0161569	0.0647174	0.802856
order Enterobacteriales	rs2374342	C	A	0.3569	0.0582927	0.0126195	4.51617e-06	0.0492173	0.0470385	0.295413
order Enterobacteriales	rs35673018	G	A	0.09443	0.0899642	0.0202934	7.63115e-06	-0.100941	0.0811563	0.21358
order Enterobacteriales	rs504442	T	G	0.1392	0.084159	0.0189479	5.17095e-06	-0.0023606	0.0757207	0.97513
order Enterobacteriales	rs62210023	A	G	0.3519	0.0606754	0.0130125	3.13163e-06	-0.00587179	0.0487254	0.904081
order Enterobacteriales	rs78143293	A	G	0.1441	-0.0848521	0.0170415	1.19564e-06	-0.0113285	0.0711787	0.873546
order Enterobacteriales	rs79757635	C	A	0.161	0.0758597	0.0171286	9.31859e-06	0.0916932	0.0684848	0.180608
order Erysipelotrichales	rs1074800	G	A	0.3986	-0.0492438	0.010887	6.14582e-06	0.0642585	0.047011	0.171662
order Erysipelotrichales	rs10781552	C	T	0.3121	-0.0552212	0.0116074	2.33115e-06	0.0547418	0.0515625	0.288391
order Erysipelotrichales	rs17530232	A	G	0.07654	0.10305	0.0224648	2.79126e-06	-0.0735314	0.103364	0.476848
order Erysipelotrichales	rs1884466	C	T	0.4513	-0.0475363	0.0106939	9.52708e-06	0.0347087	0.0466076	0.456453
order Erysipelotrichales	rs2300774	A	G	0.4076	-0.0524152	0.0106784	8.95468e-07	0.00666667	0.0466607	0.886388
order Erysipelotrichales	rs290833	T	G	0.3688	-0.0497374	0.0111376	8.02897e-06	-0.0804847	0.0466464	0.084452
order Erysipelotrichales	rs35161940	T	C	0.1272	-0.0806041	0.0167641	1.8451e-06	-0.00253222	0.0753504	0.973191
order Erysipelotrichales	rs4078432	T	C	0.1809	0.0608929	0.0133764	4.23107e-06	0.0652085	0.06168	0.290417
order Erysipelotrichales	rs56970041	T	G	0.1113	0.0724145	0.0164471	5.40344e-06	0.125775	0.0971454	0.19542
order Erysipelotrichales	rs62504403	C	T	0.2356	0.0681159	0.0127883	1.12264e-07	-0.00378521	0.0584306	0.948348
order Erysipelotrichales	rs7234058	T	C	0.09742	-0.0945759	0.0194091	9.12347e-07	-0.141162	0.0807681	0.0805082
order Erysipelotrichales	rs7826267	G	T	0.0746	0.0839071	0.0199131	9.28453e-06	-0.0502143	0.0942345	0.594127
order Erysipelotrichales	rs8003149	C	T	0.2823	0.0538798	0.0116888	4.08479e-06	-0.035706	0.0492236	0.468217
order Gastranaerophilales	rs11150282	T	C	0.3211	0.098235	0.0197127	7.36055e-07	-0.0746472	0.0484156	0.123123
order Gastranaerophilales	rs113884518	T	C	0.04871	-0.20591	0.0455376	7.7398e-06	0.114415	0.150674	0.447642
order Gastranaerophilales	rs28678345	T	C	0.04672	0.213083	0.0471377	8.05954e-06	-0.154469	0.108009	0.152673
order Gastranaerophilales	rs367480	A	G	0.4274	0.0841649	0.0185948	7.52419e-06	-0.016013	0.0484297	0.740913
order Gastranaerophilales	rs4129395	G	A	0.4264	0.0904264	0.0185253	1.21742e-06	0.0269556	0.046305	0.560477
order Gastranaerophilales	rs789069	A	C	0.172	-0.10413	0.0234459	6.5001e-06	-0.103338	0.066586	0.120674
order Gastranaerophilales	rs79790072	T	C	0.05666	0.226103	0.0488017	3.5381e-06	0.175309	0.135941	0.197189
order Gastranaerophilales	rs8028558	A	G	0.4046	0.08346	0.0188504	9.78228e-06	-0.011049	0.0483411	0.819208
order Gastranaerophilales	rs9864379	T	C	0.1133	-0.160521	0.0292752	4.65876e-08	0.0002836	0.0648702	0.996512
order Lactobacillales	rs11110282	A	G	0.06759	-0.10239	0.0217849	3.95667e-06	0.0502424	0.108561	0.643505
order Lactobacillales	rs11627423	C	A	0.3897	0.0499263	0.0109744	5.08757e-06	0.0570827	0.0481413	0.235728
order Lactobacillales	rs11730038	G	A	0.2406	-0.0605384	0.0129052	5.09742e-06	0.0606664	0.0510511	0.234698
order Lactobacillales	rs12797734	T	C	0.2525	0.0571279	0.0127113	7.76515e-06	0.00491769	0.0534009	0.926626
order Lactobacillales	rs1595463	C	A	0.4871	0.0479749	0.0108801	7.44355e-06	0.0297935	0.0467549	0.523978
order Lactobacillales	rs2370083	G	T	0.08847	-0.08054	0.0180992	8.33489e-06	-0.0407719	0.0952065	0.668472
order Lactobacillales	rs2952251	G	A	0.2525	0.0629317	0.0124177	3.36457e-07	0.0525964	0.055475	0.343073
order Lactobacillales	rs34989881	A	G	0.06561	0.113479	0.0246452	4.09355e-06	-0.148542	0.110737	0.179793
order Lactobacillales	rs35344081	G	A	0.2406	0.0642442	0.0127358	4.16064e-07	-0.0259173	0.0525853	0.62211
order Lactobacillales	rs4028634	C	T	0.4254	-0.0532915	0.01101	1.34806e-06	0.0293248	0.0481129	0.542194
order Lactobacillales	rs57872228	C	T	0.171	-0.0688415	0.0146994	2.5825e-06	-0.022761	0.0725562	0.753748
order Lactobacillales	rs74663707	C	T	0.07256	0.0982594	0.0224613	8.39557e-06	0.0383671	0.0947785	0.685619
order Lactobacillales	rs77558518	A	G	0.06461	-0.106466	0.0223484	1.67436e-06	-0.170867	0.0789195	0.0303816
order Lactobacillales	rs78938557	T	C	0.06759	0.10553	0.0233581	2.31089e-06	0.122883	0.138871	0.376226
order Lactobacillales	rs9581006	T	C	0.0457	-0.22583	0.0469228	1.76596e-06	-0.007879	0.123183	0.949001
order Methanobacteriales	rs10202904	G	T	0.4672	0.121754	0.0235357	3.01432e-07	0.0641711	0.0473482	0.175321
order Methanobacteriales	rs10424197	A	G	0.325	0.111274	0.0247517	9.27897e-06	0.0107098	0.0533885	0.841011
order Methanobacteriales	rs4257531	G	A	0.1143	0.164498	0.0364959	7.44338e-06	0.0723559	0.0760325	0.341277
order Methanobacteriales	rs56131665	G	A	0.09344	0.178661	0.039298	6.17988e-06	0.0764096	0.0705657	0.278891
order Methanobacteriales	rs6508769	C	T	0.165	-0.153519	0.0344519	8.22527e-06	0.0528142	0.0655778	0.420608
order Methanobacteriales	rs6776814	T	C	0.08946	-0.199566	0.0411825	1.63061e-06	0.248116	0.166821	0.13693
order Methanobacteriales	rs73068003	G	T	0.1223	-0.15814	0.0351803	8.44578e-06	-0.0189227	0.0786109	0.809777
order Methanobacteriales	rs73457410	A	G	0.0666	0.21534	0.0436695	1.40854e-06	-0.0538219	0.0956679	0.573713
order Methanobacteriales	rs75208022	C	T	0.07654	-0.227245	0.048763	5.92107e-06	0.048261	0.0796896	0.544772
order Methanobacteriales	rs894996	C	A	0.07157	0.216999	0.0449076	1.87556e-06	0.00753375	0.0910596	0.934063
order Mollicutes RF9	rs11779863	G	A	0.2068	-0.0772768	0.0172171	6.68852e-06	-0.0023865	0.0641366	0.970318
order Mollicutes RF9	rs12566890	T	G	0.09543	-0.103134	0.0241775	8.11204e-06	-0.167457	0.0688824	0.0150553
order Mollicutes RF9	rs13100746	C	T	0.4095	0.0638979	0.0142685	7.28853e-06	-0.00226976	0.0464257	0.961007
order Mollicutes RF9	rs17235252	T	C	0.09443	-0.122002	0.0255463	2.15879e-06	-0.0393307	0.0714938	0.582232
order Mollicutes RF9	rs3932485	C	T	0.4284	0.0626209	0.0141623	9.92865e-06	-0.0620356	0.0474274	0.19087
order Mollicutes RF9	rs515984	C	T	0.174	0.0875451	0.0190685	6.61363e-06	0.0833244	0.0729051	0.253074
order Mollicutes RF9	rs638542	A	G	0.2863	0.070592	0.0157049	5.17285e-06	-0.0904431	0.0510934	0.0767008
order Mollicutes RF9	rs74603314	T	C	0.04573	0.230767	0.0489701	2.27641e-06	-0.0793073	0.119318	0.506259
order Mollicutes RF9	rs76373661	G	A	0.1133	0.0908218	0.0202986	5.15941e-06	-0.026975	0.0633015	0.67001
order Mollicutes RF9	rs7706512	A	G	0.496	-0.0657351	0.0138979	2.27206e-06	-0.0176252	0.0463642	0.703837
order Mollicutes RF9	rs7801843	A	G	0.1292	-0.0869495	0.0194509	9.46891e-06	-0.0172285	0.064398	0.78906
order Mollicutes RF9	rs7853673	A	G	0.4861	0.0624389	0.0139833	6.73256e-06	-0.0318044	0.0464683	0.493702
order Mollicutes RF9	rs949341	A	G	0.3201	-0.0656602	0.0147216	7.73286e-06	0.00939315	0.0520634	0.856825
order NB1n	rs11251024	G	A	0.33	0.104201	0.0206737	6.62796e-07	0.0713307	0.0527574	0.176359
order NB1n	rs11606187	A	G	0.1074	-0.154539	0.0326288	3.30583e-06	0.0126445	0.0658061	0.847627
order NB1n	rs13385922	T	C	0.4056	0.0929494	0.0201348	3.96826e-06	0.0135072	0.0487337	0.781655
order NB1n	rs166849	A	G	0.3897	-0.0911053	0.0202239	7.73891e-06	-0.0427901	0.0470606	0.363215
order NB1n	rs2172426	T	C	0.4473	0.10212	0.0198947	3.17424e-07	0.00804314	0.0474652	0.86544
order NB1n	rs267959	G	A	0.3429	-0.0988612	0.0209676	2.61993e-06	-0.0125979	0.0517187	0.807552
order NB1n	rs4383094	C	T	0.0964	-0.149188	0.0320662	4.28134e-06	-0.0919638	0.0666284	0.16751
order NB1n	rs60775321	T	C	0.3012	-0.0962425	0.0213842	7.10461e-06	0.0163874	0.0512932	0.749359
order NB1n	rs72671304	T	C	0.06958	0.172322	0.0370028	3.79577e-06	-0.182224	0.0886492	0.0398245
order NB1n	rs7911787	G	T	0.06561	-0.223071	0.0470232	3.38821e-06	-0.0743777	0.132511	0.574597
order NB1n	rs8126061	T	C	0.09543	-0.159135	0.0351904	7.36326e-06	0.0173486	0.0699898	0.804232
order NB1n	rs9542068	T	C	0.3211	0.0990709	0.0218149	6.52334e-06	0.113788	0.0491236	0.0205386
order Pasteurellales	rs10965428	C	A	0.07952	-0.119902	0.0258219	4.29151e-06	-0.011558	0.101283	0.909147
order Pasteurellales	rs111582866	G	A	0.1014	-0.113957	0.0256403	7.06627e-06	-0.0498059	0.0824708	0.545896
order Pasteurellales	rs12050685	A	G	0.3598	-0.0670948	0.015239	9.18523e-06	0.0519279	0.0515676	0.313942
order Pasteurellales	rs16970009	A	G	0.04374	0.187381	0.0429572	7.31526e-06	-0.067436	0.165664	0.68396
order Pasteurellales	rs35510	A	G	0.07853	0.122729	0.0264958	4.01578e-06	-0.0429908	0.116008	0.710948
order Pasteurellales	rs4822728	T	C	0.4374	0.0685479	0.0149032	4.71846e-06	0.0357071	0.0463718	0.44129
order Pasteurellales	rs6972479	A	G	0.2425	-0.0781862	0.0175366	7.74819e-06	-0.0306394	0.0576735	0.595241
order Pasteurellales	rs72756943	G	A	0.08549	0.13988	0.0303029	3.3522e-06	0.0552224	0.093714	0.555684
order Pasteurellales	rs73139353	A	C	0.06461	-0.222573	0.0484634	8.71325e-06	-0.00426746	0.0828258	0.958909
order Pasteurellales	rs76022354	C	T	0.0328	0.24289	0.0500406	1.82856e-06	0.0226793	0.106276	0.831015
order Pasteurellales	rs78909003	T	C	0.0497	-0.241159	0.0498372	2.04894e-06	-0.0439402	0.102657	0.66863
order Pasteurellales	rs9382510	C	T	0.2455	-0.0881865	0.0169965	2.476e-07	-0.0333348	0.0530625	0.529862
order Pasteurellales	rs9895850	T	C	0.0497	-0.176406	0.041017	9.0826e-06	-0.0415084	0.113187	0.713824
order Pasteurellales	rs9938097	C	T	0.3668	0.0710386	0.0158024	8.22602e-06	0.0237977	0.0477503	0.618219
order Rhodospirillales	rs1035406	G	A	0.0994	-0.114725	0.0247994	4.07165e-06	-0.0532954	0.0724995	0.46227
order Rhodospirillales	rs11591293	G	T	0.4195	0.0722755	0.0158186	4.68533e-06	0.0115959	0.0468635	0.804568
order Rhodospirillales	rs11630875	T	C	0.1819	0.0945198	0.0202139	3.70382e-06	-0.0453233	0.069358	0.513455
order Rhodospirillales	rs13336560	C	T	0.4563	-0.0695313	0.0157065	9.74675e-06	-0.00501288	0.0472568	0.915521
order Rhodospirillales	rs1549633	A	C	0.1561	0.0996735	0.0216667	3.88025e-06	-0.0350602	0.0724796	0.628582
order Rhodospirillales	rs3730086	A	G	0.2386	0.0800354	0.0178737	7.98252e-06	-0.0100888	0.0534972	0.850418
order Rhodospirillales	rs3754624	C	T	0.162	0.094128	0.0198389	2.68368e-06	0.00278367	0.0607165	0.963432
order Rhodospirillales	rs4278423	T	C	0.1064	0.105215	0.0233778	3.98043e-06	0.0918679	0.0958646	0.337907
order Rhodospirillales	rs55876211	C	T	0.172	-0.0865002	0.0195197	7.87318e-06	0.0231194	0.0530106	0.662744
order Rhodospirillales	rs61933850	G	A	0.09046	0.164663	0.0360285	6.99874e-06	-0.0163932	0.0675666	0.808298
order Rhodospirillales	rs7001029	C	T	0.09344	0.120726	0.0260989	2.83067e-06	-0.0337384	0.0802688	0.674253
order Rhodospirillales	rs76784716	A	G	0.07157	0.136039	0.0284399	1.31383e-06	0.0580884	0.0729821	0.426075
order Rhodospirillales	rs77304857	C	A	0.1123	-0.0997433	0.0222165	6.02033e-06	-0.12807	0.0587304	0.0292099
order Rhodospirillales	rs9813022	A	G	0.3022	-0.0830794	0.0162642	3.07213e-07	-0.00338813	0.0478987	0.943608
order Selenomonadales	rs1135612	G	A	0.2445	0.0529785	0.0119177	9.26296e-06	-0.073413	0.0570296	0.197998
order Selenomonadales	rs13086907	G	A	0.1998	0.0625312	0.0131735	1.95488e-06	-0.123106	0.0558974	0.0276395
order Selenomonadales	rs1643968	T	C	0.2803	-0.0565284	0.0112298	4.14601e-07	-0.00461629	0.0482904	0.923843
order Selenomonadales	rs1649999	A	G	0.09742	0.0748989	0.0166458	7.58124e-06	-0.0684881	0.0786678	0.383972
order Selenomonadales	rs2834062	A	G	0.3648	0.0489057	0.0108842	8.43918e-06	0.0199089	0.0507399	0.694784
order Selenomonadales	rs4463806	C	T	0.2038	0.0543966	0.0129365	7.80657e-06	-0.00290744	0.0589046	0.960634
order Selenomonadales	rs4722181	T	G	0.4761	0.0501306	0.0105798	2.00111e-06	-0.00787711	0.0464423	0.865316
order Selenomonadales	rs60274479	T	C	0.2227	-0.0659623	0.0134137	1.1623e-06	-0.00304388	0.0585351	0.958528
order Selenomonadales	rs61249479	A	C	0.08748	0.0777075	0.0168628	2.95474e-06	0.0435292	0.0639151	0.495842
order Selenomonadales	rs71405394	G	A	0.05169	-0.114178	0.02405	2.16631e-06	-0.157578	0.0915994	0.0853788
order Selenomonadales	rs73232831	G	A	0.06362	-0.151829	0.0314932	1.87452e-06	0.310224	0.126931	0.0145241
order Selenomonadales	rs9423647	G	A	0.4851	0.047817	0.0105282	6.06108e-06	-0.0263253	0.0467383	0.573266
order Verrucomicrobiales	rs111862613	T	C	0.166	0.090699	0.0196746	3.73844e-06	0.0601948	0.0616705	0.32903
order Verrucomicrobiales	rs117107102	A	G	0.04473	0.204683	0.0431572	2.91823e-06	0.104412	0.110632	0.345283
order Verrucomicrobiales	rs11729256	T	C	0.2386	0.0749798	0.0150177	6.73085e-07	0.0953015	0.0619126	0.123733
order Verrucomicrobiales	rs12908520	G	A	0.4563	0.0618926	0.0130946	2.17165e-06	-0.117605	0.046867	0.0120954
order Verrucomicrobiales	rs2602429	T	C	0.2217	-0.0746844	0.0156194	2.58297e-06	-0.055114	0.0528815	0.297311
order Verrucomicrobiales	rs4242783	A	G	0.2873	-0.0689292	0.0147693	2.63615e-06	-0.00793138	0.0517344	0.878154
order Verrucomicrobiales	rs4936098	G	A	0.34	-0.0648843	0.0135928	1.1222e-06	0.0058799	0.0487204	0.903939
order Verrucomicrobiales	rs61779207	G	A	0.1779	-0.0758309	0.0167762	6.7228e-06	0.0936655	0.0557934	0.0931923
order Verrucomicrobiales	rs74542928	T	C	0.07853	0.112164	0.0236422	1.63222e-06	0.107192	0.109037	0.325568
order Verrucomicrobiales	rs9349825	A	G	0.2793	-0.0704036	0.0147128	2.53688e-06	-0.0443698	0.0592494	0.453938
order Verrucomicrobiales	rs941682	G	A	0.3111	-0.0631436	0.0143767	9.60993e-06	-0.100179	0.0520238	0.0541489
order Victivallales	rs1002941	A	G	0.2793	-0.105025	0.0233484	8.14836e-06	-0.140142	0.051861	0.00688684
order Victivallales	rs11770843	C	T	0.2594	0.109431	0.0234879	1.9073e-06	0.0349416	0.0495187	0.480422
order Victivallales	rs17114848	G	A	0.1093	0.152377	0.0324332	4.05864e-06	-0.0627153	0.0775574	0.418728
order Victivallales	rs2031282	A	G	0.17	0.122368	0.0270329	4.38258e-06	0.0254354	0.0612514	0.677951
order Victivallales	rs2825714	A	G	0.1571	-0.13741	0.0289246	1.72211e-06	-0.111901	0.0620825	0.0714743
order Victivallales	rs62570196	C	T	0.06859	-0.21635	0.0439866	1.07924e-06	0.202032	0.116801	0.0836816
order Victivallales	rs72640280	A	G	0.05368	0.220207	0.0486196	5.18036e-06	-0.0772677	0.101691	0.447356
order Victivallales	rs77599476	A	G	0.06561	0.230292	0.0480168	1.86132e-06	-0.0791444	0.101516	0.43561
family Acidaminococcaceae	rs262812	T	C	0.2664	-0.065675	0.0142257	3.24908e-06	0.0785672	0.0506277	0.120696
family Acidaminococcaceae	rs2933324	G	A	0.2535	0.0662557	0.0140257	2.23676e-06	0.0169579	0.0554276	0.759646
family Acidaminococcaceae	rs45497800	T	C	0.0825	-0.117863	0.0257351	5.86422e-06	0.0418836	0.0662729	0.527396
family Acidaminococcaceae	rs6589457	G	A	0.0547	-0.165911	0.0349516	2.3151e-06	0.12595	0.106545	0.237156
family Acidaminococcaceae	rs6923842	T	C	0.169	-0.0796106	0.0169192	2.21304e-06	-0.0587209	0.0735029	0.424353
family Acidaminococcaceae	rs74540770	G	A	0.06461	-0.108969	0.0243533	7.0881e-06	-0.12776	0.0858344	0.136632
family Acidaminococcaceae	rs78702810	T	C	0.04672	-0.143755	0.0323244	9.16474e-06	-0.0223795	0.0757131	0.767549
family Actinomycetaceae	rs2889192	T	G	0.2068	-0.0887537	0.0195009	3.64418e-06	-0.088041	0.065404	0.178267
family Actinomycetaceae	rs34583783	G	T	0.1024	0.123756	0.026427	5.47974e-06	-0.10288	0.0967313	0.287525
family Actinomycetaceae	rs35011108	A	G	0.06362	0.241826	0.0503796	1.82671e-06	-0.169137	0.0926539	0.0679297
family Actinomycetaceae	rs4073240	G	A	0.3827	0.0747546	0.0164684	6.05327e-06	-0.0708089	0.0477426	0.138037
family Alcaligenaceae	rs112135816	T	G	0.1471	-0.0775052	0.0171554	5.27667e-06	-0.0132517	0.0977239	0.892135
family Alcaligenaceae	rs1153990	A	G	0.2207	-0.058727	0.0128306	5.96788e-06	-0.0119592	0.0499596	0.810813
family Alcaligenaceae	rs147968	C	T	0.4414	0.0489475	0.0110321	9.12704e-06	0.0212327	0.046431	0.647459
family Alcaligenaceae	rs28480294	C	T	0.3439	0.0516967	0.0115503	6.60602e-06	-0.0436712	0.0485413	0.368295
family Alcaligenaceae	rs4033856	T	C	0.1292	-0.081834	0.0168931	1.02903e-06	-0.194309	0.0771142	0.0117436
family Alcaligenaceae	rs62191117	A	G	0.2058	0.0684302	0.0133636	2.75943e-07	0.109408	0.0575361	0.0572295
family Alcaligenaceae	rs62395635	T	C	0.07058	0.110583	0.0238514	3.34696e-06	-0.074061	0.0970129	0.445216
family Alcaligenaceae	rs6969323	A	C	0.2515	-0.0593564	0.0129137	3.8858e-06	0.00217562	0.0560468	0.969036
family Alcaligenaceae	rs74776516	T	G	0.07555	-0.0944052	0.0213287	6.85046e-06	0.0532854	0.0923991	0.564151
family Alcaligenaceae	rs7638039	T	C	0.2326	0.0603335	0.0127779	2.70477e-06	-0.0407926	0.0537218	0.447656
family Alcaligenaceae	rs9537886	A	C	0.4771	-0.0570888	0.0110683	2.35109e-07	-0.00483849	0.0466722	0.917431
family Bacteroidaceae	rs11585893	A	G	0.1481	-0.0740746	0.0147633	1.79511e-06	0.0564413	0.0540563	0.29643
family Bacteroidaceae	rs13207588	A	G	0.2326	-0.059205	0.0131195	7.48497e-06	0.00975657	0.0589802	0.868613
family Bacteroidaceae	rs1340391	T	C	0.1918	-0.0592004	0.0132244	6.73008e-06	-0.123895	0.0680993	0.0688605
family Bacteroidaceae	rs17619981	T	G	0.06561	0.0880978	0.0187002	2.68683e-06	0.0676604	0.068066	0.320203
family Bacteroidaceae	rs2023437	T	C	0.1243	-0.0782325	0.0167634	5.01822e-06	0.172144	0.0704046	0.0144824
family Bacteroidaceae	rs66474973	G	T	0.1153	0.0812515	0.0164479	6.80973e-07	0.0134321	0.0761528	0.859993
family Bacteroidaceae	rs66710942	T	C	0.4155	-0.0488038	0.0107412	5.8626e-06	0.0868247	0.0464281	0.061471
family Bacteroidaceae	rs6795673	C	T	0.4115	0.0538565	0.0105251	3.37909e-07	-0.117464	0.0464087	0.011371
family Bacteroidaceae	rs9507307	C	T	0.1899	0.0604456	0.0129128	2.12711e-06	0.0692725	0.0539827	0.19941
family Bacteroidales S24 7group	rs10872669	G	A	0.1074	0.123071	0.0275665	9.49008e-06	0.250579	0.084778	0.00311946
family Bacteroidales S24 7group	rs12748533	G	T	0.2972	-0.0821108	0.0172701	2.59018e-06	-0.0436782	0.0514338	0.395763
family Bacteroidales S24 7group	rs17043785	T	C	0.05964	-0.176187	0.0347133	5.11835e-07	0.0557632	0.0816131	0.49444
family Bacteroidales S24 7group	rs1850003	A	G	0.3072	0.084048	0.0177806	2.4053e-06	-0.125772	0.0550811	0.0224068
family Bacteroidales S24 7group	rs61508842	T	C	0.1223	0.122574	0.0272389	7.82781e-06	0.039082	0.0821989	0.634461
family Bacteroidales S24 7group	rs738193	T	C	0.3549	0.0847328	0.0165856	3.82164e-07	-0.0583448	0.0485983	0.229925
family Bacteroidales S24 7group	rs78609301	A	G	0.2167	-0.0867065	0.0195709	7.093e-06	-0.0489988	0.0505915	0.332786
family Bacteroidales S24 7group	rs941000	T	C	0.4085	-0.0850266	0.0163382	3.15559e-07	-0.0174853	0.0483681	0.717722
family Bifidobacteriaceae	rs10831953	G	A	0.333	0.0537537	0.0123746	9.94741e-06	-0.0466414	0.0505588	0.356258
family Bifidobacteriaceae	rs12446429	T	C	0.1362	0.0810099	0.019073	8.52884e-06	0.0810405	0.0599521	0.176454
family Bifidobacteriaceae	rs13020688	G	A	0.3529	0.0584045	0.0122081	1.57373e-06	-0.0350387	0.0505673	0.488364
family Bifidobacteriaceae	rs182549	T	C	0.4911	-0.11707	0.0126703	5.94155e-20	-0.0294129	0.0479744	0.539814
family Bifidobacteriaceae	rs4957061	T	C	0.4652	0.0569873	0.0116907	1.1517e-06	0.0302973	0.0473197	0.521998
family Bifidobacteriaceae	rs540489	T	G	0.2336	-0.0632518	0.013817	5.36809e-06	-0.0157233	0.0609908	0.796563
family Bifidobacteriaceae	rs55888705	A	G	0.3867	0.053673	0.0120586	8.66204e-06	0.00346969	0.0515421	0.946329
family Bifidobacteriaceae	rs6899771	A	G	0.09543	-0.0914312	0.0202604	7.27998e-06	-0.00114117	0.0771853	0.988204
family Bifidobacteriaceae	rs7174549	T	C	0.3559	-0.0551726	0.0124655	6.86784e-06	0.0415863	0.0483112	0.389349
family Bifidobacteriaceae	rs7322849	T	C	0.09642	0.110676	0.0200996	1.74032e-08	0.0831442	0.0810484	0.304958
family Bifidobacteriaceae	rs857444	C	T	0.3608	0.0553965	0.0120669	3.8249e-06	0.00545834	0.0481387	0.909723
family Clostridiaceae1	rs10875374	T	C	0.4483	0.0536759	0.0119436	8.09823e-06	0.0421497	0.0463629	0.363283
family Clostridiaceae1	rs12186080	G	A	0.161	0.0748236	0.016246	5.33962e-06	-0.0173094	0.0622417	0.780935
family Clostridiaceae1	rs12341505	G	A	0.1113	0.0814503	0.0179338	4.54485e-06	0.0843923	0.0797835	0.290162
family Clostridiaceae1	rs2795528	G	A	0.04871	-0.180969	0.0390911	3.80627e-06	-0.00405179	0.100865	0.967957
family Clostridiaceae1	rs2817172	C	T	0.4125	0.0563367	0.012392	5.27024e-06	0.0635544	0.0473862	0.179855
family Clostridiaceae1	rs4723021	T	C	0.05765	-0.106376	0.0241944	7.42147e-06	-0.0563627	0.0924122	0.541925
family Clostridiaceae1	rs550843	T	C	0.1491	-0.0734787	0.0168383	7.0912e-06	-0.0119292	0.0518008	0.817867
family Clostridiaceae1	rs56188186	A	G	0.07555	0.0967773	0.0217471	8.24442e-06	0.0728545	0.109929	0.507498
family Clostridiaceae1	rs62397761	A	G	0.2863	0.0615805	0.0136198	9.07716e-06	0.00836991	0.0496237	0.866058
family Clostridiaceae1	rs881532	G	A	0.4771	0.0533035	0.0119011	7.8966e-06	-0.0296826	0.0463451	0.521867
family Clostridiales vadin BB60 group	rs10517600	G	T	0.4642	-0.0626993	0.0139364	6.82763e-06	0.00434419	0.0477818	0.927558
family Clostridiales vadin BB60 group	rs10904722	C	T	0.2813	-0.0672314	0.0147123	5.04836e-06	-0.0148809	0.0545741	0.785105
family Clostridiales vadin BB60 group	rs118104867	C	T	0.04871	0.214464	0.0455098	3.43598e-06	0.0424519	0.0910656	0.641096
family Clostridiales vadin BB60 group	rs13409132	A	G	0.04473	-0.165419	0.0352154	4.3723e-06	-0.0935091	0.126484	0.459728
family Clostridiales vadin BB60 group	rs17121075	G	A	0.168	0.0769254	0.0172234	7.91425e-06	0.0150125	0.0564866	0.790417
family Clostridiales vadin BB60 group	rs2191834	T	G	0.2396	-0.0746375	0.0159136	2.50196e-06	0.0221998	0.054305	0.682688
family Clostridiales vadin BB60 group	rs28691777	C	T	0.07157	0.137134	0.0266996	6.95697e-07	0.198832	0.113384	0.0794969
family Clostridiales vadin BB60 group	rs34088226	A	G	0.07058	-0.117807	0.026924	7.66214e-06	0.122931	0.099205	0.215285
family Clostridiales vadin BB60 group	rs55682560	C	T	0.06958	-0.131519	0.0261319	4.97038e-07	0.0335729	0.0863756	0.697509
family Clostridiales vadin BB60 group	rs6588624	A	G	0.4712	0.0662317	0.0138147	1.79287e-06	-0.00260321	0.0464395	0.955297
family Clostridiales vadin BB60 group	rs66714985	A	C	0.08449	0.116908	0.0252447	4.85333e-06	0.0340246	0.0766804	0.657246
family Clostridiales vadin BB60 group	rs7226487	A	G	0.4761	-0.0643682	0.0138701	3.58286e-06	-0.00623819	0.0465775	0.893457
family Clostridiales vadin BB60 group	rs7538034	T	G	0.2078	-0.078598	0.0165982	2.36706e-06	0.00514984	0.0632108	0.935068
family Clostridiales vadin BB60 group	rs7725895	A	G	0.08946	-0.116224	0.0240367	3.94357e-06	-0.0720082	0.070962	0.310229
family Clostridiales vadin BB60 group	rs989682	A	G	0.2823	0.070194	0.0155364	6.84715e-06	0.128764	0.0550655	0.0193678
family Coriobacteriaceae	rs11073596	G	T	0.34	-0.0510212	0.0114339	8.14442e-06	-0.014339	0.0480085	0.765186
family Coriobacteriaceae	rs11250875	T	C	0.2087	0.06075	0.0130939	4.82848e-06	0.0100341	0.0564778	0.858986
family Coriobacteriaceae	rs11656361	A	C	0.1292	0.0773006	0.017553	8.0201e-06	0.0561556	0.0600509	0.34972
family Coriobacteriaceae	rs12974142	G	A	0.1083	0.0789796	0.0177205	8.51236e-06	0.0880996	0.0910378	0.333182
family Coriobacteriaceae	rs13307134	T	C	0.2356	-0.0565686	0.0126265	7.79938e-06	-0.0227932	0.0624497	0.715123
family Coriobacteriaceae	rs1397793	A	G	0.3857	0.0498855	0.0112446	9.77372e-06	0.00638196	0.0509065	0.900234
family Coriobacteriaceae	rs1816223	G	A	0.2107	0.0586265	0.0129006	4.84117e-06	0.0100938	0.0578494	0.861485
family Coriobacteriaceae	rs240104	T	C	0.2445	-0.0603429	0.0126849	1.51604e-06	0.128113	0.0517386	0.0132801
family Coriobacteriaceae	rs2442778	A	G	0.0457	0.116408	0.0258545	9.02693e-06	0.162561	0.104021	0.118108
family Coriobacteriaceae	rs3025411	A	G	0.1044	0.0926543	0.0209468	8.26913e-06	0.0192065	0.075415	0.798972
family Coriobacteriaceae	rs34739816	G	T	0.08151	0.0965017	0.0207666	3.88356e-06	0.0528038	0.0992337	0.594647
family Coriobacteriaceae	rs67561917	A	G	0.1421	-0.0714367	0.0154113	5.39126e-06	-0.0481007	0.0602657	0.424787
family Coriobacteriaceae	rs719099	A	G	0.1362	0.0778402	0.0155815	5.43313e-07	0.000105111	0.0782159	0.998928
family Coriobacteriaceae	rs8010111	A	G	0.0646	0.103377	0.0229286	6.8962e-06	0.0290551	0.0849729	0.732401
family Defluviitaleaceae	rs112893842	T	C	0.09742	0.110761	0.0232545	2.7503e-06	0.167958	0.0812896	0.0388132
family Defluviitaleaceae	rs1582238	C	T	0.3718	-0.0801923	0.0167061	1.692e-06	0.0309266	0.0483961	0.522804
family Defluviitaleaceae	rs17051335	C	T	0.07952	-0.134314	0.0292201	4.58121e-06	0.008243	0.0764329	0.914118
family Defluviitaleaceae	rs1908593	T	C	0.4622	0.070223	0.0156601	7.85905e-06	0.0428699	0.0470478	0.362191
family Defluviitaleaceae	rs4344384	T	G	0.4742	-0.0708803	0.0156121	5.86017e-06	-0.0912554	0.0464193	0.0493106
family Defluviitaleaceae	rs4677103	A	G	0.171	0.0977203	0.0197033	9.42193e-07	0.00812468	0.0612599	0.894489
family Defluviitaleaceae	rs540220	C	T	0.0596	0.123954	0.0289814	9.48135e-06	-0.0226575	0.0815903	0.781243
family Defluviitaleaceae	rs55658617	T	C	0.06958	0.177314	0.0361844	1.40608e-06	0.20205	0.12606	0.108978
family Defluviitaleaceae	rs72731813	C	T	0.08151	-0.149751	0.0293415	2.75778e-07	-0.051887	0.107712	0.630005
family Defluviitaleaceae	rs9608282	T	G	0.06561	0.139014	0.0299429	4.60829e-06	0.223317	0.12843	0.0820673
family Defluviitaleaceae	rs9725395	A	G	0.08748	-0.138357	0.0295185	3.41374e-06	-0.00652841	0.0733965	0.929124
family Desulfovibrionaceae	rs112381107	C	T	0.04771	0.211435	0.0456962	2.81877e-06	0.168434	0.0966128	0.0812662
family Desulfovibrionaceae	rs11599763	C	T	0.3897	0.0555931	0.0117493	2.49701e-06	0.0123608	0.0475072	0.79472
family Desulfovibrionaceae	rs17791387	A	G	0.1412	-0.0729251	0.0154381	2.09677e-06	0.0193747	0.0790846	0.806467
family Desulfovibrionaceae	rs2692012	G	A	0.0636	-0.114231	0.0253568	1.5639e-06	0.0185343	0.102258	0.856172
family Desulfovibrionaceae	rs2838334	G	A	0.3231	0.0571419	0.012423	3.82375e-06	0.0857084	0.0487497	0.0787245
family Desulfovibrionaceae	rs3935584	C	T	0.496	-0.0525838	0.0115757	6.78141e-06	0.0123954	0.0466243	0.790349
family Desulfovibrionaceae	rs4506934	C	T	0.1123	-0.0943381	0.020138	3.16046e-06	0.129764	0.0722654	0.0725488
family Desulfovibrionaceae	rs6058181	C	T	0.1233	0.0834742	0.0166111	2.69911e-07	-0.0344882	0.0630804	0.584561
family Desulfovibrionaceae	rs72647048	T	C	0.1163	-0.0770089	0.017089	9.60882e-06	-0.0196255	0.0733023	0.788904
family Desulfovibrionaceae	rs9928243	C	A	0.4254	-0.0541732	0.0117819	4.48477e-06	-0.0603747	0.0465304	0.194448
family Enterobacteriaceae	rs11026530	T	C	0.1342	0.0822408	0.0186379	9.42692e-06	0.0161569	0.0647174	0.802856
family Enterobacteriaceae	rs2374342	C	A	0.3569	0.0582927	0.0126195	4.51617e-06	0.0492173	0.0470385	0.295413
family Enterobacteriaceae	rs35673018	G	A	0.09443	0.0899642	0.0202934	7.63115e-06	-0.100941	0.0811563	0.21358
family Enterobacteriaceae	rs504442	T	G	0.1392	0.084159	0.0189479	5.17095e-06	-0.0023606	0.0757207	0.97513
family Enterobacteriaceae	rs62210023	A	G	0.3519	0.0606754	0.0130125	3.13163e-06	-0.00587179	0.0487254	0.904081
family Enterobacteriaceae	rs78143293	A	G	0.1441	-0.0848521	0.0170415	1.19564e-06	-0.0113285	0.0711787	0.873546
family Enterobacteriaceae	rs79757635	C	A	0.161	0.0758597	0.0171286	9.31859e-06	0.0916932	0.0684848	0.180608
family Erysipelotrichaceae	rs1074800	G	A	0.3986	-0.0492438	0.010887	6.14582e-06	0.0642585	0.047011	0.171662
family Erysipelotrichaceae	rs10781552	C	T	0.3121	-0.0552212	0.0116074	2.33115e-06	0.0547418	0.0515625	0.288391
family Erysipelotrichaceae	rs17530232	A	G	0.07654	0.10305	0.0224648	2.79126e-06	-0.0735314	0.103364	0.476848
family Erysipelotrichaceae	rs1884466	C	T	0.4513	-0.0475363	0.0106939	9.52708e-06	0.0347087	0.0466076	0.456453
family Erysipelotrichaceae	rs2300774	A	G	0.4076	-0.0524152	0.0106784	8.95468e-07	0.00666667	0.0466607	0.886388
family Erysipelotrichaceae	rs290833	T	G	0.3688	-0.0497374	0.0111376	8.02897e-06	-0.0804847	0.0466464	0.084452
family Erysipelotrichaceae	rs35161940	T	C	0.1272	-0.0806041	0.0167641	1.8451e-06	-0.00253222	0.0753504	0.973191
family Erysipelotrichaceae	rs4078432	T	C	0.1809	0.0608929	0.0133764	4.23107e-06	0.0652085	0.06168	0.290417
family Erysipelotrichaceae	rs56970041	T	G	0.1113	0.0724145	0.0164471	5.40344e-06	0.125775	0.0971454	0.19542
family Erysipelotrichaceae	rs62504403	C	T	0.2356	0.0681159	0.0127883	1.12264e-07	-0.00378521	0.0584306	0.948348
family Erysipelotrichaceae	rs7234058	T	C	0.09742	-0.0945759	0.0194091	9.12347e-07	-0.141162	0.0807681	0.0805082
family Erysipelotrichaceae	rs7826267	G	T	0.0746	0.0839071	0.0199131	9.28453e-06	-0.0502143	0.0942345	0.594127
family Erysipelotrichaceae	rs8003149	C	T	0.2823	0.0538798	0.0116888	4.08479e-06	-0.035706	0.0492236	0.468217
family Family XI	rs10759623	C	T	0.1809	-0.162115	0.032151	5.78309e-07	-0.0677436	0.0555416	0.222582
family Family XI	rs11547158	A	G	0.1203	-0.177599	0.0372795	2.70222e-06	0.0142379	0.0682708	0.834799
family Family XI	rs17379710	T	C	0.4354	-0.116383	0.0252125	3.97109e-06	0.00705437	0.047025	0.880754
family Family XI	rs2155352	A	G	0.2286	-0.150538	0.0302319	6.63437e-07	0.0319622	0.0547391	0.559286
family Family XI	rs2156611	T	C	0.492	-0.112486	0.0251099	9.42671e-06	-0.0191441	0.0463351	0.679485
family Family XI	rs3733511	A	G	0.2942	0.128253	0.0274718	3.38556e-06	-0.0601801	0.0508789	0.236884
family Family XI	rs488164	G	T	0.3837	-0.117998	0.025516	4.79789e-06	-0.084595	0.0487224	0.0825163
family Family XI	rs697771	A	G	0.4324	-0.117677	0.0251491	3.19374e-06	-0.0348448	0.0465587	0.454217
family Family XIII	rs10404377	A	C	0.4225	0.0503183	0.011165	6.99021e-06	0.00487719	0.047502	0.918222
family Family XIII	rs118170811	A	G	0.03976	0.151619	0.0317112	1.80356e-06	0.0555819	0.134891	0.680304
family Family XIII	rs12904405	A	G	0.1024	-0.0851896	0.0192688	7.67414e-06	-0.0665164	0.0792358	0.401203
family Family XIII	rs3098182	T	G	0.4324	-0.0508511	0.011014	4.04027e-06	-0.0752776	0.0464539	0.105129
family Family XIII	rs4293737	A	G	0.2266	-0.112091	0.0271305	8.38475e-06	-0.0791611	0.057145	0.165971
family Family XIII	rs482905	G	T	0.2495	0.0596528	0.012717	3.72349e-06	-0.0626516	0.0535914	0.24238
family Family XIII	rs6501525	A	G	0.3857	0.0561559	0.0115587	1.23726e-06	-0.0145671	0.0491048	0.766731
family Family XIII	rs66753613	G	A	0.2048	0.0651136	0.0144251	8.08295e-06	-0.0187528	0.0599846	0.754564
family Family XIII	rs6797051	C	T	0.1173	-0.0805985	0.0171364	4.89283e-06	-0.124886	0.0793311	0.115431
family Family XIII	rs7514702	T	C	0.1769	-0.0663236	0.0141626	3.91643e-06	0.0140646	0.0649926	0.828674
family Lachnospiraceae	rs10402491	C	T	0.1203	0.0661701	0.014851	7.58351e-06	-0.0515558	0.0623761	0.408503
family Lachnospiraceae	rs11139361	C	T	0.3628	-0.0494463	0.0110503	4.26265e-06	-0.0465628	0.0496933	0.348756
family Lachnospiraceae	rs112040820	A	G	0.2704	0.0549584	0.0117086	2.41835e-06	0.0253904	0.0531095	0.632595
family Lachnospiraceae	rs11841382	G	T	0.07356	-0.0718128	0.017462	9.57767e-06	0.0654138	0.084092	0.436637
family Lachnospiraceae	rs11979110	T	C	0.4473	-0.0500924	0.0105069	1.81844e-06	-0.0301363	0.0464818	0.516761
family Lachnospiraceae	rs1205443	A	G	0.336	0.0501415	0.0112157	7.28836e-06	-0.0342991	0.0488429	0.482534
family Lachnospiraceae	rs12760724	A	C	0.3439	-0.0484566	0.0107934	7.26742e-06	-0.0908163	0.0493717	0.0658506
family Lachnospiraceae	rs13005175	G	A	0.0885	-0.0993483	0.0218395	8.37067e-06	-0.148801	0.112871	0.187392
family Lachnospiraceae	rs2159863	A	G	0.1978	-0.0585831	0.0128742	3.69556e-06	0.0151664	0.0603213	0.801484
family Lachnospiraceae	rs2910921	C	T	0.0447	-0.160302	0.035832	8.41977e-06	-0.0218382	0.138673	0.874867
family Lachnospiraceae	rs3127230	C	T	0.334	-0.0503537	0.0112201	6.20326e-06	0.0434083	0.0505499	0.390495
family Lachnospiraceae	rs35524804	T	C	0.2674	-0.0607481	0.0125216	2.44997e-06	0.0185174	0.0563978	0.742658
family Lachnospiraceae	rs7359994	C	T	0.332	0.0503142	0.0112482	5.35895e-06	0.0323707	0.0472432	0.493223
family Lachnospiraceae	rs79086868	T	C	0.1093	0.0776723	0.0164472	3.01426e-06	0.146157	0.0773228	0.0587286
family Lachnospiraceae	rs959845	T	C	0.4453	0.0493666	0.0107801	5.16952e-06	0.0126438	0.047583	0.790455
family Lachnospiraceae	rs9929145	G	A	0.06163	-0.125721	0.0245233	2.83596e-07	-0.225153	0.107643	0.0364678
family Lactobacillaceae	rs1530559	G	A	0.4324	0.0772453	0.0176921	9.6525e-06	-0.0365655	0.0467911	0.434529
family Lactobacillaceae	rs16861661	G	A	0.0497	-0.193287	0.0379293	2.70128e-07	-0.0197531	0.0937089	0.833049
family Lactobacillaceae	rs62314653	C	A	0.06262	0.177082	0.0392269	6.59189e-06	0.0787304	0.0990639	0.426762
family Lactobacillaceae	rs74599091	A	G	0.03479	0.191613	0.0425039	7.6952e-06	-0.343915	0.173726	0.0477441
family Lactobacillaceae	rs768253	T	G	0.3907	-0.0792344	0.0170604	3.60761e-06	0.00190733	0.0467577	0.967462
family Lactobacillaceae	rs77478751	A	G	0.05368	-0.219178	0.0473566	5.9595e-06	0.00960683	0.0724015	0.89444
family Lactobacillaceae	rs921925	A	C	0.2624	0.0999419	0.0201687	5.77192e-07	0.0791474	0.0567273	0.162948
family Lactobacillaceae	rs9345899	A	G	0.1312	-0.124042	0.0278946	9.44583e-06	-0.0878696	0.0760265	0.247773
family Methanobacteriaceae	rs10202904	G	T	0.4672	0.121754	0.0235357	3.01432e-07	0.0641711	0.0473482	0.175321
family Methanobacteriaceae	rs10424197	A	G	0.325	0.111274	0.0247517	9.27897e-06	0.0107098	0.0533885	0.841011
family Methanobacteriaceae	rs4257531	G	A	0.1143	0.164498	0.0364959	7.44338e-06	0.0723559	0.0760325	0.341277
family Methanobacteriaceae	rs56131665	G	A	0.09344	0.178661	0.039298	6.17988e-06	0.0764096	0.0705657	0.278891
family Methanobacteriaceae	rs6508769	C	T	0.165	-0.153519	0.0344519	8.22527e-06	0.0528142	0.0655778	0.420608
family Methanobacteriaceae	rs6776814	T	C	0.08946	-0.199566	0.0411825	1.63061e-06	0.248116	0.166821	0.13693
family Methanobacteriaceae	rs73068003	G	T	0.1223	-0.15814	0.0351803	8.44578e-06	-0.0189227	0.0786109	0.809777
family Methanobacteriaceae	rs73457410	A	G	0.0666	0.21534	0.0436695	1.40854e-06	-0.0538219	0.0956679	0.573713
family Methanobacteriaceae	rs75208022	C	T	0.07654	-0.227245	0.048763	5.92107e-06	0.048261	0.0796896	0.544772
family Methanobacteriaceae	rs894996	C	A	0.07157	0.216999	0.0449076	1.87556e-06	0.00753375	0.0910596	0.934063
family Oxalobacteraceae	rs111966731	T	C	0.07157	0.204031	0.0445746	4.56321e-06	-0.00702546	0.0829495	0.932503
family Oxalobacteraceae	rs11246212	C	T	0.1252	-0.13607	0.0291797	4.50837e-06	-0.116415	0.0671899	0.083163
family Oxalobacteraceae	rs12002250	A	C	0.05964	0.196145	0.044523	5.53197e-06	0.100794	0.114695	0.37951
family Oxalobacteraceae	rs1569853	T	C	0.1382	-0.140043	0.0281704	7.45178e-07	-0.04382	0.0706621	0.535169
family Oxalobacteraceae	rs17138946	G	T	0.04672	-0.189444	0.0430248	8.09003e-06	0.208605	0.0925607	0.0242148
family Oxalobacteraceae	rs36057338	G	T	0.07555	0.181604	0.0398742	6.25792e-06	0.0538079	0.129955	0.678838
family Oxalobacteraceae	rs4428215	G	A	0.2604	0.12561	0.0230053	4.87933e-08	0.00922786	0.0532431	0.862403
family Oxalobacteraceae	rs561239	A	G	0.2823	0.105525	0.0236769	7.19383e-06	0.0916636	0.0575055	0.110936
family Oxalobacteraceae	rs6000536	C	T	0.2107	-0.118383	0.0241355	7.3872e-07	-0.07275	0.062072	0.241187
family Oxalobacteraceae	rs62435498	C	A	0.06461	0.181521	0.0400608	7.4583e-06	0.0207822	0.0761758	0.784993
family Oxalobacteraceae	rs736744	T	C	0.4155	-0.105642	0.0200648	1.49417e-07	0.0603829	0.0468311	0.197268
family Oxalobacteraceae	rs7993559	A	C	0.4622	-0.0921059	0.0201114	5.03733e-06	0.0818705	0.0470339	0.081741
family Oxalobacteraceae	rs80330081	A	C	0.06561	-0.18756	0.0423688	6.64003e-06	-0.0779292	0.075876	0.304393
family Oxalobacteraceae	rs934049	G	A	0.2276	0.109751	0.0238636	4.21143e-06	0.00778554	0.057042	0.891436
family Pasteurellaceae	rs10965428	C	A	0.07952	-0.119902	0.0258219	4.29151e-06	-0.011558	0.101283	0.909147
family Pasteurellaceae	rs111582866	G	A	0.1014	-0.113957	0.0256403	7.06627e-06	-0.0498059	0.0824708	0.545896
family Pasteurellaceae	rs12050685	A	G	0.3598	-0.0670948	0.015239	9.18523e-06	0.0519279	0.0515676	0.313942
family Pasteurellaceae	rs16970009	A	G	0.04374	0.187381	0.0429572	7.31526e-06	-0.067436	0.165664	0.68396
family Pasteurellaceae	rs35510	A	G	0.07853	0.122729	0.0264958	4.01578e-06	-0.0429908	0.116008	0.710948
family Pasteurellaceae	rs4822728	T	C	0.4374	0.0685479	0.0149032	4.71846e-06	0.0357071	0.0463718	0.44129
family Pasteurellaceae	rs6972479	A	G	0.2425	-0.0781862	0.0175366	7.74819e-06	-0.0306394	0.0576735	0.595241
family Pasteurellaceae	rs72756943	G	A	0.08549	0.13988	0.0303029	3.3522e-06	0.0552224	0.093714	0.555684
family Pasteurellaceae	rs73139353	A	C	0.06461	-0.222573	0.0484634	8.71325e-06	-0.00426746	0.0828258	0.958909
family Pasteurellaceae	rs76022354	C	T	0.0328	0.24289	0.0500406	1.82856e-06	0.0226793	0.106276	0.831015
family Pasteurellaceae	rs78909003	T	C	0.0497	-0.241159	0.0498372	2.04894e-06	-0.0439402	0.102657	0.66863
family Pasteurellaceae	rs9382510	C	T	0.2455	-0.0881865	0.0169965	2.476e-07	-0.0333348	0.0530625	0.529862
family Pasteurellaceae	rs9895850	T	C	0.0497	-0.176406	0.041017	9.0826e-06	-0.0415084	0.113187	0.713824
family Pasteurellaceae	rs9938097	C	T	0.3668	0.0710386	0.0158024	8.22602e-06	0.0237977	0.0477503	0.618219
family Peptococcaceae	rs117452796	A	G	0.06759	-0.257982	0.0549569	3.15297e-06	0.0696415	0.134661	0.605044
family Peptococcaceae	rs12144792	C	T	0.3588	0.064399	0.0141246	5.82237e-06	-0.0176579	0.0478019	0.711831
family Peptococcaceae	rs12634826	T	G	0.2952	-0.0739885	0.0150931	1.01109e-06	0.060848	0.0481872	0.206681
family Peptococcaceae	rs12992764	T	G	0.4026	0.0684213	0.0141137	1.46157e-06	0.0388954	0.0472702	0.410604
family Peptococcaceae	rs150600492	A	C	0.06262	0.135774	0.0289757	2.31308e-06	-0.0647965	0.100497	0.519081
family Peptococcaceae	rs35703006	G	T	0.2157	0.0812655	0.0164355	4.94778e-07	-0.0710803	0.053913	0.187361
family Peptococcaceae	rs4990837	G	A	0.174	-0.0910387	0.0185869	1.74193e-06	-0.0175659	0.0584951	0.763952
family Peptococcaceae	rs75430375	C	T	0.06461	-0.147941	0.0317498	3.40847e-06	0.0639986	0.112199	0.568405
family Peptococcaceae	rs75898026	A	G	0.1829	-0.0821779	0.0173541	2.02209e-06	0.00548008	0.0574273	0.923976
family Peptostreptococcaceae	rs10805326	A	G	0.2783	-0.0566637	0.012276	4.03395e-06	0.0757258	0.0509077	0.13688
family Peptostreptococcaceae	rs117020988	C	T	0.06362	0.182411	0.0372126	1.02795e-06	-0.068899	0.0848375	0.416718
family Peptostreptococcaceae	rs12377846	C	A	0.04871	-0.252	0.0511627	7.26256e-07	0.0470849	0.14051	0.737551
family Peptostreptococcaceae	rs12986312	T	G	0.3221	0.0571818	0.0125947	5.76713e-06	0.0725172	0.0505738	0.151604
family Peptostreptococcaceae	rs1467258	G	A	0.167	0.072584	0.0162321	7.89805e-06	-0.0122735	0.0597419	0.837226
family Peptostreptococcaceae	rs1520207	T	C	0.4374	-0.0525658	0.0112476	3.16548e-06	0.0320424	0.0464329	0.490144
family Peptostreptococcaceae	rs4692811	C	T	0.2644	0.0642075	0.0126913	4.21124e-07	-0.00931222	0.048829	0.848752
family Peptostreptococcaceae	rs59865771	C	T	0.2813	-0.0573764	0.0127192	7.69024e-06	-0.0107564	0.048763	0.825416
family Peptostreptococcaceae	rs61841503	G	A	0.1372	0.0919658	0.0161331	9.80122e-09	0.00856531	0.068851	0.900996
family Peptostreptococcaceae	rs6721459	G	A	0.4394	-0.0509823	0.0111975	5.07762e-06	-0.0190072	0.0472809	0.687681
family Peptostreptococcaceae	rs76982728	T	C	0.03877	0.124203	0.0266923	3.24056e-06	-0.236674	0.16417	0.149404
family Peptostreptococcaceae	rs77540684	T	G	0.05169	0.106725	0.0245638	8.13711e-06	-0.0737566	0.0787749	0.349121
family Peptostreptococcaceae	rs9573937	A	G	0.1769	-0.0693637	0.0142907	1.70589e-06	-0.0321498	0.0624843	0.606884
family Porphyromonadaceae	rs10762312	A	G	0.2614	0.052368	0.0118814	8.70362e-06	-0.0113522	0.0500305	0.820497
family Porphyromonadaceae	rs10858364	G	T	0.2763	0.055316	0.012085	4.31062e-06	0.102412	0.0546167	0.0607785
family Porphyromonadaceae	rs17065783	A	G	0.2237	-0.059133	0.0122235	1.79349e-06	0.0827112	0.0637639	0.19458
family Porphyromonadaceae	rs1980561	A	G	0.3857	-0.0485289	0.0109284	8.9454e-06	-0.00488352	0.0465153	0.916386
family Porphyromonadaceae	rs35233670	T	C	0.4414	-0.0473576	0.010602	7.90988e-06	-0.00518161	0.0464014	0.911086
family Porphyromonadaceae	rs35961441	A	C	0.07356	0.0915257	0.0207306	8.37394e-06	-0.0280994	0.120091	0.814997
family Porphyromonadaceae	rs6953849	A	G	0.1471	0.0718149	0.0150724	2.44478e-06	-0.0195451	0.0605093	0.746688
family Porphyromonadaceae	rs7330827	T	C	0.07555	-0.103842	0.0237355	8.04896e-06	-0.0871493	0.0983587	0.375599
family Porphyromonadaceae	rs864093	A	C	0.2565	-0.0527939	0.0117499	9.59798e-06	0.088796	0.0569046	0.118657
family Prevotellaceae	rs12057990	C	T	0.2406	0.0589878	0.0132268	8.9747e-06	-0.025959	0.0519035	0.616977
family Prevotellaceae	rs12118202	T	C	0.1899	-0.0751986	0.0147265	5.5423e-07	-0.00562228	0.0602144	0.925609
family Prevotellaceae	rs13069367	A	C	0.3549	-0.0539768	0.0119687	7.39486e-06	0.049074	0.0473491	0.300003
family Prevotellaceae	rs148376875	T	G	0.1203	0.084515	0.0179163	2.08027e-06	-0.0766626	0.0646111	0.235416
family Prevotellaceae	rs2206482	T	G	0.4423	-0.0569105	0.0117486	1.30377e-06	-0.0735203	0.0474265	0.121095
family Prevotellaceae	rs2278540	G	A	0.326	0.0554249	0.0123265	8.43587e-06	-0.0329465	0.0481256	0.4936
family Prevotellaceae	rs34660375	A	G	0.1909	-0.0805894	0.0178291	7.40321e-06	0.012276	0.0655959	0.851546
family Prevotellaceae	rs3758087	C	T	0.2922	-0.0564199	0.0124655	8.60578e-06	-0.0541412	0.0520189	0.29797
family Prevotellaceae	rs3860225	A	G	0.1382	0.083936	0.0167936	5.4968e-07	0.0174432	0.0805589	0.828577
family Prevotellaceae	rs4493272	T	C	0.4712	-0.0604992	0.0118027	3.02315e-07	0.0112491	0.046496	0.808828
family Prevotellaceae	rs4685827	T	C	0.2237	-0.0679529	0.0145407	2.77192e-06	0.0463763	0.0543075	0.393128
family Prevotellaceae	rs7252711	G	A	0.1272	0.0740876	0.0161926	5.56583e-06	0.0563435	0.0745098	0.449536
family Prevotellaceae	rs7975087	C	A	0.2286	-0.0601448	0.0135454	7.59451e-06	0.0450245	0.0615579	0.464524
family Prevotellaceae	rs912860	A	G	0.0268	0.229046	0.0483124	9.29929e-07	-0.124036	0.155249	0.424321
family Prevotellaceae	rs9586501	G	A	0.3141	0.0592681	0.0127329	2.58988e-06	-0.0342277	0.0527056	0.516072
family Prevotellaceae	rs9958960	G	A	0.165	-0.0914807	0.0173611	1.06324e-07	0.0275691	0.0642953	0.668076
family Rhodospirillaceae	rs1035406	G	A	0.0994	-0.11354	0.0250863	5.84454e-06	-0.0532954	0.0724995	0.46227
family Rhodospirillaceae	rs11591293	G	T	0.4195	0.0743184	0.0158724	2.67147e-06	0.0115959	0.0468635	0.804568
family Rhodospirillaceae	rs13336560	C	T	0.4563	-0.0701719	0.0158061	9.17339e-06	-0.00501288	0.0472568	0.915521
family Rhodospirillaceae	rs1549633	A	C	0.1561	0.0999312	0.0218634	4.70392e-06	-0.0350602	0.0724796	0.628582
family Rhodospirillaceae	rs1923415	A	G	0.1372	-0.0999238	0.0227326	9.63696e-06	0.0374359	0.0815759	0.6463
family Rhodospirillaceae	rs3754624	C	T	0.162	0.0971389	0.0200064	1.71479e-06	0.00278367	0.0607165	0.963432
family Rhodospirillaceae	rs4278423	T	C	0.1064	0.107529	0.0235725	3.12018e-06	0.0918679	0.0958646	0.337907
family Rhodospirillaceae	rs55876211	C	T	0.172	-0.0911851	0.0196395	2.86682e-06	0.0231194	0.0530106	0.662744
family Rhodospirillaceae	rs61933850	G	A	0.09046	0.164808	0.0360647	7.22587e-06	-0.0163932	0.0675666	0.808298
family Rhodospirillaceae	rs6679026	T	C	0.1074	0.111984	0.0251088	9.94672e-06	0.00172403	0.0767855	0.982087
family Rhodospirillaceae	rs7001029	C	T	0.09344	0.117366	0.0261324	5.34749e-06	-0.0337384	0.0802688	0.674253
family Rhodospirillaceae	rs72714493	A	G	0.2157	0.0816858	0.0180791	7.3492e-06	-0.0762542	0.0650795	0.241314
family Rhodospirillaceae	rs74354280	C	T	0.1531	-0.0911896	0.0204907	6.67298e-06	-0.022057	0.0516498	0.669343
family Rhodospirillaceae	rs76784716	A	G	0.07157	0.136049	0.0285767	1.48988e-06	0.0580884	0.0729821	0.426075
family Rhodospirillaceae	rs9813022	A	G	0.3022	-0.0842444	0.0163583	2.53122e-07	-0.00338813	0.0478987	0.943608
family Rikenellaceae	rs10217435	C	T	0.08748	-0.0883756	0.0197506	6.50759e-06	-0.000471861	0.0662662	0.994319
family Rikenellaceae	rs10832801	A	C	0.2674	-0.0534763	0.0122666	7.50412e-06	-0.033831	0.0518486	0.514083
family Rikenellaceae	rs1939881	G	A	0.05765	-0.105589	0.0206213	5.64378e-07	-0.0235269	0.0990705	0.812287
family Rikenellaceae	rs2447496	A	G	0.2833	0.0549203	0.0121904	6.08611e-06	-0.046691	0.0525848	0.374585
family Rikenellaceae	rs2833282	G	A	0.1282	0.0711137	0.0156966	4.31102e-06	-0.0617088	0.0649133	0.341791
family Rikenellaceae	rs36021379	A	G	0.1342	-0.0656005	0.0144903	7.19515e-06	0.0123339	0.0637757	0.846649
family Rikenellaceae	rs4264350	T	C	0.3936	-0.0526393	0.0108555	1.34831e-06	0.0104523	0.0465233	0.822237
family Rikenellaceae	rs59663348	G	A	0.1948	0.0570915	0.0125048	6.12238e-06	-0.0126875	0.0538276	0.81366
family Rikenellaceae	rs62532512	A	C	0.4831	0.0504257	0.0107399	2.76427e-06	-0.0158715	0.0468372	0.734712
family Rikenellaceae	rs6744030	C	T	0.1382	0.0696747	0.0157103	9.31515e-06	0.0301761	0.056924	0.596034
family Rikenellaceae	rs6837275	A	G	0.2535	0.0570355	0.011887	1.447e-06	-0.0168598	0.0509398	0.740664
family Rikenellaceae	rs74474130	T	G	0.06561	0.137747	0.0295688	3.61377e-06	0.0637815	0.125606	0.611601
family Rikenellaceae	rs77885767	C	T	0.04771	-0.156209	0.0336482	2.84695e-06	-0.0167105	0.110501	0.879798
family Rikenellaceae	rs9389714	C	T	0.1789	-0.0636841	0.0143416	8.79063e-06	-0.0103844	0.0826485	0.900013
family Rikenellaceae	rs9578457	G	A	0.05666	-0.141478	0.0315848	3.99448e-06	0.0376678	0.108071	0.72743
family Rikenellaceae	rs9603208	G	T	0.1034	0.0821173	0.0159596	1.91801e-07	0.0312656	0.0770885	0.685051
family Ruminococcaceae	rs10093275	T	C	0.2823	-0.0534595	0.011677	5.35229e-06	0.0804747	0.0492577	0.102312
family Ruminococcaceae	rs10166469	C	T	0.2763	0.053336	0.0120209	8.52158e-06	0.00221466	0.0531956	0.966792
family Ruminococcaceae	rs1158100	G	A	0.3549	0.0490539	0.0109865	8.60855e-06	0.0349871	0.0467896	0.454608
family Ruminococcaceae	rs1612733	T	C	0.05964	0.108708	0.0238006	4.22435e-06	-0.0482105	0.103072	0.639975
family Ruminococcaceae	rs17376049	T	C	0.1083	0.0848534	0.0172114	7.29625e-07	0.0686608	0.0743415	0.355701
family Ruminococcaceae	rs2113833	C	T	0.0417	-0.169146	0.0355009	1.14464e-06	-0.0173077	0.131194	0.895044
family Ruminococcaceae	rs3009418	A	C	0.0785	-0.0927607	0.0210123	8.6902e-06	-0.219023	0.109468	0.0454151
family Ruminococcaceae	rs55793120	T	C	0.0507	0.13822	0.0266152	1.44338e-07	-0.0360685	0.0983227	0.71374
family Ruminococcaceae	rs56199908	T	C	0.05368	-0.199327	0.0410444	1.66414e-06	0.0417543	0.104444	0.68932
family Ruminococcaceae	rs76724913	T	G	0.07654	0.0901053	0.0203104	9.60484e-06	0.0455984	0.0787882	0.562761
family Streptococcaceae	rs10028567	C	T	0.08151	-0.0934027	0.0190343	3.72495e-06	-0.0263631	0.0711583	0.711022
family Streptococcaceae	rs11110281	T	C	0.06759	-0.130554	0.0225943	1.40136e-08	0.0504407	0.108559	0.642191
family Streptococcaceae	rs16950051	A	G	0.05865	0.107008	0.0236973	5.33814e-06	0.00843836	0.0943146	0.928708
family Streptococcaceae	rs2370083	G	T	0.08847	-0.0842751	0.0184509	4.25667e-06	-0.0407719	0.0952065	0.668472
family Streptococcaceae	rs2952251	G	A	0.2525	0.0639298	0.0126525	3.72237e-07	0.0525964	0.055475	0.343073
family Streptococcaceae	rs35344081	G	A	0.2406	0.0609349	0.0129703	2.63846e-06	-0.0259173	0.0525853	0.62211
family Streptococcaceae	rs4968759	A	G	0.4264	-0.0544035	0.0111271	8.91887e-07	0.0258124	0.046312	0.577283
family Streptococcaceae	rs57646748	G	A	0.06759	-0.088021	0.019876	7.88352e-06	-0.073393	0.120492	0.54245
family Streptococcaceae	rs6806351	T	C	0.2087	-0.0619209	0.0135744	6.93793e-06	-0.053835	0.0561338	0.337534
family Streptococcaceae	rs72739637	A	G	0.1064	0.0927983	0.0192021	1.82163e-06	-0.0612889	0.0962329	0.524202
family Streptococcaceae	rs77968078	G	A	0.05666	-0.0993013	0.0224788	7.93341e-06	0.140001	0.0983908	0.154762
family Streptococcaceae	rs7916711	A	G	0.06461	0.0959639	0.021545	6.32732e-06	-0.0571875	0.067051	0.393717
family Streptococcaceae	rs957755	T	G	0.1909	-0.0642449	0.0142702	7.41515e-06	-0.0589941	0.0667685	0.376933
family Streptococcaceae	rs9903102	C	A	0.164	-0.0693015	0.0154096	4.91802e-06	0.0695488	0.0578378	0.229178
family Veillonellaceae	rs111810795	C	T	0.1074	-0.0867108	0.0180573	1.72926e-06	-0.0127133	0.0781616	0.870791
family Veillonellaceae	rs114889439	A	G	0.05268	-0.253809	0.0539169	6.19028e-06	-0.0679347	0.130782	0.603448
family Veillonellaceae	rs11700976	C	A	0.4503	0.0503337	0.0113763	9.2538e-06	0.0669091	0.0464892	0.150083
family Veillonellaceae	rs12186441	G	A	0.03678	0.208096	0.0453999	4.52856e-06	0.129742	0.1153	0.26048
family Veillonellaceae	rs12668619	A	G	0.3549	0.055301	0.0117654	2.57365e-06	-0.085852	0.0493334	0.0818163
family Veillonellaceae	rs12741784	C	T	0.336	-0.0621452	0.0119266	1.28493e-07	-0.0139039	0.0530457	0.793235
family Veillonellaceae	rs1442060	A	G	0.494	0.0514024	0.0112125	4.50671e-06	-0.0272954	0.0467917	0.559666
family Veillonellaceae	rs1693340	T	C	0.1262	0.0818934	0.018245	9.25273e-06	-0.14081	0.0898183	0.116946
family Veillonellaceae	rs2175069	G	A	0.3857	0.0526752	0.0114886	4.63554e-06	-0.0617501	0.0478842	0.1972
family Veillonellaceae	rs2561116	T	G	0.1133	-0.083617	0.0187159	7.88515e-06	-0.0716082	0.0993957	0.471257
family Veillonellaceae	rs2585520	G	T	0.0825	-0.0904972	0.0200428	5.26926e-06	-0.0981053	0.121024	0.417581
family Veillonellaceae	rs4263802	A	G	0.3837	-0.050942	0.0114921	7.45006e-06	-0.0576151	0.0493644	0.243155
family Veillonellaceae	rs4461038	G	A	0.3062	0.0554965	0.0119467	3.73474e-06	0.0695171	0.0510477	0.173258
family Veillonellaceae	rs4797169	T	C	0.2505	0.0587799	0.0128297	4.49345e-06	-0.0816905	0.0547784	0.135885
family Veillonellaceae	rs61264131	A	C	0.0497	0.202367	0.0464388	6.74544e-06	-0.0413983	0.078476	0.597828
family Veillonellaceae	rs6692542	G	A	0.3728	-0.0534397	0.0118254	8.67981e-06	-0.0381807	0.0487584	0.433593
family Veillonellaceae	rs6909981	C	T	0.2018	-0.0638696	0.0141765	5.47621e-06	-0.0783007	0.0712023	0.271466
family Veillonellaceae	rs79535861	A	C	0.08847	0.100666	0.0207016	1.57688e-06	-0.0371102	0.0804246	0.644491
family Veillonellaceae	rs9345168	A	C	0.4662	-0.0509102	0.0113253	8.48887e-06	-0.0316022	0.0466449	0.498084
family Verrucomicrobiaceae	rs111862613	T	C	0.166	0.0907065	0.0196746	3.7313e-06	0.0601948	0.0616705	0.32903
family Verrucomicrobiaceae	rs117107102	A	G	0.04473	0.204683	0.0431572	2.91823e-06	0.104412	0.110632	0.345283
family Verrucomicrobiaceae	rs11729256	T	C	0.2386	0.0749798	0.0150177	6.73085e-07	0.0953015	0.0619126	0.123733
family Verrucomicrobiaceae	rs12908520	G	A	0.4563	0.0619104	0.0130946	2.15139e-06	-0.117605	0.046867	0.0120954
family Verrucomicrobiaceae	rs2602429	T	C	0.2217	-0.0745516	0.0156195	2.69942e-06	-0.055114	0.0528815	0.297311
family Verrucomicrobiaceae	rs4242783	A	G	0.2873	-0.0687992	0.0147694	2.75442e-06	-0.00793138	0.0517344	0.878154
family Verrucomicrobiaceae	rs4936098	G	A	0.34	-0.0648691	0.0135928	1.1293e-06	0.0058799	0.0487204	0.903939
family Verrucomicrobiaceae	rs61779207	G	A	0.1779	-0.0758811	0.0167762	6.63025e-06	0.0936655	0.0557934	0.0931923
family Verrucomicrobiaceae	rs74542928	T	C	0.07853	0.112124	0.0236422	1.64611e-06	0.107192	0.109037	0.325568
family Verrucomicrobiaceae	rs9349825	A	G	0.2793	-0.0704354	0.0147128	2.51287e-06	-0.0443698	0.0592494	0.453938
family Verrucomicrobiaceae	rs941682	G	A	0.3111	-0.0631526	0.0143767	9.5812e-06	-0.100179	0.0520238	0.0541489
family Victivallaceae	rs11671100	A	C	0.2008	-0.160034	0.0349472	4.08037e-06	-0.0283394	0.0577466	0.6236
family Victivallaceae	rs11764871	G	T	0.2505	0.127099	0.025656	7.4929e-07	-0.00121929	0.0503506	0.98068
family Victivallaceae	rs2944282	T	C	0.3002	-0.124197	0.0257026	1.56603e-06	0.0303841	0.0517888	0.557409
family Victivallaceae	rs34962571	A	C	0.0825	-0.186945	0.0418412	6.24827e-06	-0.0979331	0.0773831	0.20567
family Victivallaceae	rs4396289	C	T	0.16	-0.152918	0.0288525	1.53784e-07	0.0317643	0.0690966	0.645726
family Victivallaceae	rs61702987	T	C	0.175	0.145501	0.0300007	3.07921e-06	0.02562	0.0743289	0.730331
family Victivallaceae	rs62570196	C	T	0.06859	-0.246101	0.0483077	2.69855e-07	0.202032	0.116801	0.0836816
family Victivallaceae	rs6545794	A	G	0.08847	-0.197786	0.0410495	5.97008e-07	0.00617762	0.0712275	0.930886
family Victivallaceae	rs67832247	C	T	0.2694	-0.123489	0.0266695	3.23802e-06	-0.0442019	0.0499824	0.376507
family Victivallaceae	rs7077363	G	A	0.164	0.148942	0.0318366	2.83374e-06	-0.0490148	0.0629482	0.436184
family Victivallaceae	rs7314815	G	A	0.497	0.101088	0.0225594	6.40088e-06	0.0193136	0.046794	0.6798
family Victivallaceae	rs7627405	C	T	0.167	-0.134158	0.0301427	8.19426e-06	0.0244835	0.0587148	0.676686
genus Actinomyces	rs2715439	T	C	0.4543	-0.0746684	0.0164822	6.27004e-06	0.0307555	0.0463529	0.507006
genus Actinomyces	rs34583783	G	T	0.1024	0.126596	0.0268461	4.48528e-06	-0.10288	0.0967313	0.287525
genus Actinomyces	rs35011108	A	G	0.06362	0.232634	0.0512044	6.33826e-06	-0.169137	0.0926539	0.0679297
genus Actinomyces	rs4073240	G	A	0.3827	0.0749687	0.0167368	7.94273e-06	-0.0708089	0.0477426	0.138037
genus Actinomyces	rs4146653	G	A	0.1968	0.0985224	0.0214182	4.49645e-06	0.0451672	0.0669151	0.49968
genus Actinomyces	rs71315246	A	G	0.1431	-0.0969809	0.021925	9.82969e-06	0.0721937	0.0678712	0.28747
genus Actinomyces	rs7915461	C	T	0.0577	-0.18776	0.0401636	5.91984e-06	-0.109664	0.0917752	0.232118
genus Adlercreutzia	rs11604400	C	T	0.1153	-0.102524	0.0234834	9.74473e-06	-0.022778	0.0758602	0.763977
genus Adlercreutzia	rs13231526	C	A	0.06362	0.143237	0.0311654	4.8136e-06	-0.00994136	0.0849222	0.906809
genus Adlercreutzia	rs2717140	C	T	0.1113	-0.119225	0.0251081	2.04593e-06	0.0861664	0.0775778	0.266693
genus Adlercreutzia	rs55719207	G	A	0.4175	-0.0699243	0.0158036	9.60506e-06	-0.027023	0.0476239	0.570426
genus Adlercreutzia	rs6664405	T	C	0.1441	-0.0953084	0.0210752	5.2342e-06	-0.059936	0.0662636	0.365725
genus Adlercreutzia	rs7680684	T	C	0.325	0.083381	0.0168901	9.769e-07	-0.0170831	0.0488244	0.726422
genus Adlercreutzia	rs9490822	C	T	0.4473	-0.0734512	0.0155789	2.54419e-06	-0.0349634	0.0465926	0.453009
genus Adlercreutzia	rs9915817	C	T	0.329	-0.0749219	0.016833	8.21675e-06	0.0385188	0.0510859	0.45085
genus Akkermansia	rs111862613	T	C	0.166	0.0911199	0.0196748	3.39234e-06	0.0601948	0.0616705	0.32903
genus Akkermansia	rs117107102	A	G	0.04473	0.204406	0.0431629	3.01141e-06	0.104412	0.110632	0.345283
genus Akkermansia	rs11729256	T	C	0.2386	0.0750473	0.0150184	6.58385e-07	0.0953015	0.0619126	0.123733
genus Akkermansia	rs12908520	G	A	0.4563	0.061772	0.0130954	2.2648e-06	-0.117605	0.046867	0.0120954
genus Akkermansia	rs2602429	T	C	0.2217	-0.0745352	0.0156201	2.71569e-06	-0.055114	0.0528815	0.297311
genus Akkermansia	rs4242783	A	G	0.2873	-0.0685454	0.0147701	2.99799e-06	-0.00793138	0.0517344	0.878154
genus Akkermansia	rs4936098	G	A	0.34	-0.0649225	0.0135934	1.1036e-06	0.0058799	0.0487204	0.903939
genus Akkermansia	rs61779207	G	A	0.1779	-0.0760539	0.0167769	6.32121e-06	0.0936655	0.0557934	0.0931923
genus Akkermansia	rs74542928	T	C	0.07853	0.112623	0.0236434	1.4802e-06	0.107192	0.109037	0.325568
genus Akkermansia	rs9349825	A	G	0.2793	-0.0703407	0.0147133	2.59884e-06	-0.0443698	0.0592494	0.453938
genus Akkermansia	rs941682	G	A	0.3111	-0.0632957	0.0143777	9.17128e-06	-0.100179	0.0520238	0.0541489
genus Alistipes	rs1107244	G	A	0.07853	0.0758558	0.0171182	3.59062e-06	0.0439955	0.0866231	0.611526
genus Alistipes	rs11769002	G	A	0.4006	-0.0528793	0.0109389	1.44961e-06	-0.0246088	0.0471819	0.601969
genus Alistipes	rs11958296	A	G	0.07058	-0.0981222	0.0218272	9.29566e-06	0.1594	0.113488	0.160154
genus Alistipes	rs12990744	C	T	0.1233	-0.0776618	0.0172986	8.20729e-06	0.0975288	0.0764703	0.202174
genus Alistipes	rs1689282	A	C	0.34	-0.0520061	0.0113942	5.27582e-06	-0.0338539	0.0495596	0.494547
genus Alistipes	rs2290844	C	T	0.1133	0.0813969	0.0191632	9.10144e-06	-0.0131713	0.0736362	0.85804
genus Alistipes	rs2450745	A	C	0.0825	-0.080524	0.0184702	7.11836e-06	0.125409	0.0905417	0.166023
genus Alistipes	rs2875322	C	T	0.2068	0.0580945	0.0131432	8.77708e-06	0.0057263	0.0619593	0.926364
genus Alistipes	rs34417064	A	G	0.4881	-0.048202	0.0106868	7.00745e-06	0.0418326	0.0466013	0.369361
genus Alistipes	rs4810359	A	G	0.1471	-0.0652428	0.0146155	7.4967e-06	0.0540573	0.0706874	0.444428
genus Alistipes	rs62576416	T	C	0.3976	0.0492647	0.0109733	7.50361e-06	-0.0681467	0.0477002	0.153106
genus Alistipes	rs7129639	A	C	0.4016	0.0524955	0.0109584	1.78423e-06	-0.0268366	0.0493364	0.586476
genus Alistipes	rs8130320	A	G	0.4821	-0.049002	0.010717	4.83615e-06	0.0536999	0.046677	0.249956
genus Allisonella	rs1901739	G	T	0.495	-0.115769	0.0248626	3.58798e-06	-0.08891	0.0465192	0.0559719
genus Allisonella	rs35110698	T	C	0.1491	-0.146322	0.0320852	5.72321e-06	0.0306386	0.06568	0.64087
genus Allisonella	rs35778461	C	T	0.1918	0.146679	0.0297186	1.20629e-06	-0.00411598	0.0553541	0.940726
genus Allisonella	rs594561	T	C	0.4414	-0.112231	0.0251681	9.41109e-06	0.0241095	0.0463402	0.602873
genus Allisonella	rs602075	G	A	0.2306	-0.168974	0.0296976	3.56574e-08	0.0154942	0.052663	0.768594
genus Allisonella	rs6742198	A	G	0.1958	-0.149152	0.0316484	3.34511e-06	-0.0439802	0.0544716	0.419438
genus Allisonella	rs76904847	G	A	0.1899	0.148523	0.0334857	6.08751e-06	-0.0666411	0.061825	0.281079
genus Allisonella	rs7898615	T	G	0.1153	0.167966	0.0373586	8.87279e-06	-0.0789534	0.0675828	0.242707
genus Alloprevotella	rs2154444	G	T	0.2227	-0.138234	0.0308961	8.36758e-06	0.0434163	0.0525589	0.408775
genus Alloprevotella	rs34619204	G	A	0.1998	-0.156037	0.0344392	8.84199e-06	0.0883692	0.0612064	0.148798
genus Alloprevotella	rs4364940	A	G	0.2793	0.126418	0.0282207	8.58361e-06	0.0283474	0.0502668	0.572795
genus Alloprevotella	rs4680035	G	A	0.4543	0.119599	0.0259446	4.99057e-06	-0.0047364	0.0477525	0.92099
genus Alloprevotella	rs58212166	A	G	0.1332	-0.161506	0.0359102	7.93615e-06	0.00849249	0.0598964	0.887249
genus Anaerofilum	rs10794359	C	T	0.4871	0.0953524	0.02006	2.23496e-06	0.0574659	0.0469837	0.22129
genus Anaerofilum	rs1563175	A	C	0.4443	0.0923834	0.0202157	5.53847e-06	0.0282449	0.0464844	0.543439
genus Anaerofilum	rs17012738	T	G	0.4076	0.0903417	0.0200239	7.24169e-06	-0.00236993	0.0464034	0.959268
genus Anaerofilum	rs17096874	C	T	0.1809	-0.126337	0.0268919	2.86029e-06	-0.0498824	0.0569661	0.38122
genus Anaerofilum	rs4244069	A	G	0.1133	0.146775	0.0326594	9.81206e-06	-0.0529191	0.0696595	0.447444
genus Anaerofilum	rs4506496	A	G	0.337	-0.10309	0.0212861	1.48659e-06	0.0177692	0.0510508	0.727788
genus Anaerofilum	rs712981	A	C	0.4185	0.10076	0.0202902	6.83109e-07	0.00675525	0.0476469	0.887256
genus Anaerofilum	rs79598899	C	T	0.0825	0.182586	0.0357284	3.74731e-07	0.0250183	0.111984	0.823216
genus Anaerofilum	rs816292	T	C	0.2425	-0.113003	0.02204	2.6404e-07	-0.0567038	0.0507972	0.264303
genus Anaerofilum	rs9299345	T	C	0.1173	-0.1364	0.0302372	8.04304e-06	-0.0460927	0.0788508	0.558846
genus Anaerostipes	rs10502061	A	G	0.09443	0.0835752	0.0192017	7.93542e-06	0.108202	0.0727851	0.137122
genus Anaerostipes	rs2014785	T	C	0.3887	0.0515687	0.0112199	4.68058e-06	0.0255228	0.0472107	0.588775
genus Anaerostipes	rs2396460	C	T	0.4394	0.0512653	0.0109555	2.91092e-06	-0.0342196	0.0466416	0.463148
genus Anaerostipes	rs2804244	G	A	0.4553	0.053089	0.0110983	2.04052e-06	0.0414805	0.0477256	0.384768
genus Anaerostipes	rs3900776	G	A	0.07058	-0.110013	0.0236302	2.74764e-06	0.0112762	0.139737	0.935684
genus Anaerostipes	rs60983350	G	A	0.4354	-0.0539901	0.0116575	4.42059e-06	0.0270144	0.0495353	0.585508
genus Anaerostipes	rs62157625	T	C	0.1133	0.088573	0.0185548	1.44907e-06	-0.0490573	0.0712524	0.491137
genus Anaerostipes	rs62215703	G	A	0.2197	0.0644965	0.0136702	1.9777e-06	0.171479	0.0537858	0.00143173
genus Anaerostipes	rs6474958	G	A	0.4026	0.0500065	0.0112001	6.74481e-06	0.000618898	0.0500953	0.990143
genus Anaerostipes	rs6726833	C	A	0.09443	-0.0877497	0.0189408	3.32216e-06	0.0730956	0.0859364	0.395004
genus Anaerostipes	rs6854026	C	T	0.4881	0.0508482	0.0109075	3.1958e-06	0.0106954	0.0466941	0.818829
genus Anaerostipes	rs7193624	T	C	0.1491	-0.0750642	0.0150723	5.35476e-07	-0.0461017	0.0846074	0.585829
genus Anaerostipes	rs78735375	A	C	0.05268	-0.137429	0.0305304	5.33384e-06	-0.0431444	0.118268	0.71526
genus Anaerotruncus	rs10150232	A	G	0.2535	0.0567088	0.0124877	6.67667e-06	0.00998701	0.0580023	0.863294
genus Anaerotruncus	rs11018566	A	G	0.05169	-0.156465	0.0366032	6.13705e-06	0.00652767	0.102937	0.949437
genus Anaerotruncus	rs115414803	A	C	0.05865	-0.144356	0.0317524	6.83471e-06	0.07973	0.0960588	0.406532
genus Anaerotruncus	rs1272208	T	G	0.2803	0.0611743	0.0129831	4.27986e-06	0.0292476	0.0546029	0.592206
genus Anaerotruncus	rs1431492	C	T	0.1829	-0.0654996	0.0146188	7.35563e-06	0.0722967	0.0634945	0.254858
genus Anaerotruncus	rs17734739	T	C	0.1899	0.0660052	0.014908	7.4278e-06	-0.0191512	0.0664739	0.77327
genus Anaerotruncus	rs34449434	A	C	0.4563	-0.0497004	0.0113402	9.85054e-06	0.00808374	0.0485435	0.867743
genus Anaerotruncus	rs4669806	G	T	0.2495	0.0576389	0.0122994	2.42058e-06	-0.0688449	0.0566228	0.224041
genus Anaerotruncus	rs6494922	A	G	0.07256	0.0903106	0.0202257	6.62369e-06	-0.0396967	0.102805	0.699396
genus Anaerotruncus	rs6563550	T	C	0.07853	0.0877135	0.0176745	2.34515e-07	0.0440018	0.0866228	0.611474
genus Anaerotruncus	rs7155595	C	A	0.3091	0.0539336	0.0118903	7.54988e-06	0.112453	0.0505495	0.0261072
genus Anaerotruncus	rs8005030	C	T	0.3022	0.0554447	0.0117854	2.28297e-06	0.0173042	0.0492499	0.725322
genus Anaerotruncus	rs9347879	T	C	0.4602	0.050618	0.011049	4.22328e-06	-0.044878	0.0463949	0.333391
genus Bacteroides	rs11585893	A	G	0.1481	-0.0740746	0.0147633	1.79511e-06	0.0564413	0.0540563	0.29643
genus Bacteroides	rs13207588	A	G	0.2326	-0.059205	0.0131195	7.48497e-06	0.00975657	0.0589802	0.868613
genus Bacteroides	rs1340391	T	C	0.1918	-0.0592004	0.0132244	6.73008e-06	-0.123895	0.0680993	0.0688605
genus Bacteroides	rs17619981	T	G	0.06561	0.0880978	0.0187002	2.68683e-06	0.0676604	0.068066	0.320203
genus Bacteroides	rs2023437	T	C	0.1243	-0.0782325	0.0167634	5.01822e-06	0.172144	0.0704046	0.0144824
genus Bacteroides	rs66474973	G	T	0.1153	0.0812515	0.0164479	6.80973e-07	0.0134321	0.0761528	0.859993
genus Bacteroides	rs66710942	T	C	0.4155	-0.0488038	0.0107412	5.8626e-06	0.0868247	0.0464281	0.061471
genus Bacteroides	rs6795673	C	T	0.4115	0.0538565	0.0105251	3.37909e-07	-0.117464	0.0464087	0.011371
genus Bacteroides	rs9507307	C	T	0.1899	0.0604456	0.0129128	2.12711e-06	0.0692725	0.0539827	0.19941
genus Barnesiella	rs11155559	T	C	0.09543	0.0956023	0.0212961	8.91908e-06	0.0655225	0.0806603	0.416605
genus Barnesiella	rs113258194	A	G	0.1024	0.098992	0.0214121	7.31122e-06	0.21791	0.0732048	0.00291353
genus Barnesiella	rs12909713	C	T	0.4692	-0.0550716	0.0120039	4.94527e-06	-0.0144886	0.0463262	0.754468
genus Barnesiella	rs13242616	C	T	0.3698	0.0583747	0.0123176	2.29018e-06	-0.0358363	0.0500903	0.47434
genus Barnesiella	rs199035	G	A	0.4911	0.0559495	0.0119716	3.00296e-06	0.0131344	0.0466554	0.778312
genus Barnesiella	rs2276875	A	G	0.2545	-0.0697176	0.0139537	4.65029e-07	-0.0518558	0.0533778	0.331306
genus Barnesiella	rs2428166	G	A	0.04871	-0.165859	0.0337309	8.50883e-07	0.106638	0.198918	0.591895
genus Barnesiella	rs35177866	A	G	0.1243	0.0917125	0.0190133	2.94761e-06	-0.0258683	0.0886328	0.770394
genus Barnesiella	rs62251337	G	A	0.1581	0.0690763	0.0149374	4.2416e-06	-0.0103812	0.0663969	0.875757
genus Barnesiella	rs72684847	T	C	0.06561	-0.114369	0.0253873	6.76176e-06	0.117054	0.0876096	0.18152
genus Barnesiella	rs76181748	C	T	0.1441	-0.0778559	0.017164	6.77657e-06	-0.0246028	0.055105	0.655256
genus Barnesiella	rs77455852	T	G	0.1213	-0.0891491	0.0195601	3.16352e-06	-0.0317128	0.0661932	0.63187
genus Barnesiella	rs79795328	A	G	0.1252	-0.0818645	0.0176441	4.23302e-06	0.0681653	0.0668399	0.30781
genus Bifidobacterium	rs12022129	A	G	0.2207	-0.0619356	0.0138937	7.9965e-06	0.0914618	0.0518235	0.0775854
genus Bifidobacterium	rs182549	T	C	0.4911	-0.119703	0.0127294	1.2782e-20	-0.0294129	0.0479744	0.539814
genus Bifidobacterium	rs2491158	A	G	0.1819	-0.0712624	0.015983	8.04711e-06	0.142878	0.0683402	0.0365553
genus Bifidobacterium	rs2686790	C	T	0.1153	-0.070741	0.0157926	7.49894e-06	0.0320156	0.0652724	0.623787
genus Bifidobacterium	rs4957061	T	C	0.4652	0.0534239	0.0117431	5.77936e-06	0.0302973	0.0473197	0.521998
genus Bifidobacterium	rs540489	T	G	0.2336	-0.0637641	0.0138746	5.19457e-06	-0.0157233	0.0609908	0.796563
genus Bifidobacterium	rs55888705	A	G	0.3867	0.0546319	0.0121139	6.67022e-06	0.00346969	0.0515421	0.946329
genus Bifidobacterium	rs5746486	T	C	0.3539	-0.0536216	0.0120801	8.99953e-06	-0.0264043	0.0474758	0.5781
genus Bifidobacterium	rs62181700	G	A	0.2813	-0.0624643	0.0131205	2.17245e-06	0.0155341	0.0542046	0.774431
genus Bifidobacterium	rs7322849	T	C	0.09642	0.112428	0.0201813	1.08368e-08	0.0831442	0.0810484	0.304958
genus Bifidobacterium	rs75344046	C	T	0.0497	0.232354	0.0505979	4.86351e-06	-0.00239166	0.109181	0.982523
genus Bifidobacterium	rs857444	C	T	0.3608	0.0558234	0.0121219	3.571e-06	0.00545834	0.0481387	0.909723
genus Bilophila	rs11069458	C	T	0.1899	0.0680947	0.015503	7.71543e-06	0.035711	0.0598216	0.550535
genus Bilophila	rs1241171	G	A	0.2157	-0.0692654	0.0150148	4.24033e-06	-0.0562498	0.0657982	0.392616
genus Bilophila	rs1571225	T	C	0.1491	-0.0826826	0.0170621	1.1229e-06	-0.0430768	0.0625685	0.491153
genus Bilophila	rs1969927	A	G	0.3797	-0.0564589	0.0126935	9.07215e-06	0.017121	0.0492157	0.727932
genus Bilophila	rs2728491	T	G	0.3101	0.0627416	0.0139456	6.33257e-06	0.121586	0.0544251	0.025483
genus Bilophila	rs3827020	C	T	0.1899	0.0766479	0.0160642	1.78875e-06	-0.0046309	0.0586397	0.937055
genus Bilophila	rs4798126	G	A	0.1501	0.073288	0.016799	7.14661e-06	0.0470924	0.0583835	0.419894
genus Bilophila	rs542415	T	C	0.34	-0.0613623	0.0133436	4.70945e-06	0.00880642	0.0475832	0.853171
genus Bilophila	rs60178956	G	A	0.2346	-0.0624818	0.0141485	8.0562e-06	-0.0252656	0.0554331	0.648545
genus Bilophila	rs6793291	A	C	0.0924	-0.112729	0.0241633	3.11322e-06	-0.0126659	0.106084	0.904962
genus Bilophila	rs72676854	T	C	0.06561	0.123209	0.026882	5.62264e-06	0.0185168	0.106142	0.86151
genus Bilophila	rs7802841	A	C	0.3509	-0.0670097	0.0137701	1.76954e-06	-0.0484836	0.0504328	0.336375
genus Bilophila	rs9899990	A	G	0.06561	-0.102702	0.0233878	9.06692e-06	0.0628792	0.0839257	0.453721
genus Blautia	rs115043014	G	A	0.04374	-0.206605	0.043992	5.18597e-06	0.314661	0.181046	0.0822072
genus Blautia	rs2788271	G	T	0.165	0.0575596	0.0133492	7.16391e-06	-0.0386294	0.061291	0.528523
genus Butyricicoccus	rs10084203	G	A	0.2416	-0.0549699	0.0123563	8.58638e-06	0.134053	0.0691696	0.0526187
genus Butyricicoccus	rs12034718	G	A	0.165	-0.0701199	0.0158213	9.57679e-06	0.0104129	0.0556393	0.851543
genus Butyricicoccus	rs12585793	T	C	0.05268	-0.262206	0.0564729	5.79189e-06	0.0152357	0.138217	0.912227
genus Butyricicoccus	rs2017189	T	G	0.4215	0.0506956	0.011024	3.87258e-06	0.0175926	0.0464873	0.705105
genus Butyricicoccus	rs4962426	T	G	0.1978	-0.0614216	0.0135979	7.38482e-06	-0.0235049	0.0585469	0.688072
genus Butyricicoccus	rs56221232	T	C	0.1083	0.0828027	0.0167401	7.61939e-07	0.0237903	0.0768284	0.756824
genus Butyricicoccus	rs62478070	T	G	0.04374	0.224039	0.0494959	5.93772e-06	0.197046	0.145042	0.17429
genus Butyricicoccus	rs7322368	C	T	0.0845	-0.0815733	0.0183167	5.51785e-06	-0.0511735	0.0812015	0.528562
genus Butyricimonas	rs11228830	A	G	0.07058	0.135265	0.0298411	6.55164e-06	0.00823566	0.0832712	0.921216
genus Butyricimonas	rs113054641	G	A	0.08449	-0.144881	0.0274574	1.73696e-07	0.133089	0.111862	0.234141
genus Butyricimonas	rs12304031	G	A	0.1292	-0.0862781	0.0196846	6.7007e-06	-0.0935677	0.0708482	0.186609
genus Butyricimonas	rs12458763	A	C	0.07157	0.122037	0.0269587	6.36649e-06	0.0887068	0.111726	0.427215
genus Butyricimonas	rs1862649	G	A	0.09145	0.113124	0.0248176	4.76255e-06	-0.063478	0.0922694	0.491476
genus Butyricimonas	rs2114713	G	T	0.4513	0.062721	0.0138998	6.87717e-06	0.0150595	0.046675	0.746965
genus Butyricimonas	rs62130338	A	G	0.2624	0.0732608	0.0158324	3.89807e-06	-0.00805543	0.048952	0.869292
genus Butyricimonas	rs62390301	T	C	0.1829	-0.0872983	0.0174893	7.41908e-07	0.0397913	0.0579997	0.492674
genus Butyricimonas	rs7083431	A	C	0.3549	0.0703539	0.0144439	8.85462e-07	-0.00530067	0.0521981	0.919114
genus Butyricimonas	rs71428626	G	T	0.07256	-0.133188	0.0289905	4.80408e-06	0.142024	0.132597	0.28413
genus Butyricimonas	rs72814525	A	G	0.3231	0.0664154	0.0149766	8.24594e-06	0.06175	0.0540868	0.253585
genus Butyricimonas	rs78453362	A	G	0.05765	-0.14948	0.0327073	4.05807e-06	-0.124937	0.149484	0.403274
genus Butyricimonas	rs9657374	C	T	0.3022	0.0680719	0.0148172	4.5036e-06	0.00179738	0.0507759	0.971762
genus Butyrivibrio	rs1007475	G	T	0.2942	0.118065	0.0261271	7.92319e-06	0.0262956	0.0518818	0.61227
genus Butyrivibrio	rs11761679	T	C	0.1561	0.154775	0.0321539	2.20232e-06	-0.00839709	0.0669949	0.900255
genus Butyrivibrio	rs142855850	A	G	0.1014	0.205013	0.0457138	6.85536e-06	0.00373373	0.0791316	0.962367
genus Butyrivibrio	rs16934069	T	C	0.1988	-0.133784	0.0299444	8.85911e-06	0.00168822	0.0609948	0.977919
genus Butyrivibrio	rs16941336	C	T	0.2644	0.127488	0.0267936	1.53183e-06	0.0743468	0.0553115	0.178901
genus Butyrivibrio	rs17163238	G	A	0.1998	0.140987	0.0309117	5.51201e-06	-0.0265394	0.0587679	0.651559
genus Butyrivibrio	rs4537857	T	C	0.2922	-0.12459	0.0260992	1.80194e-06	-0.00380634	0.0491457	0.938265
genus Butyrivibrio	rs486484	A	G	0.4712	-0.108349	0.0240008	6.61089e-06	-0.0537484	0.0469464	0.252256
genus Butyrivibrio	rs4928024	G	A	0.0984	0.17471	0.0389333	8.18634e-06	-0.0220301	0.0598523	0.712817
genus Butyrivibrio	rs72723662	C	T	0.1004	0.224078	0.0449336	7.86249e-07	0.0664385	0.0672534	0.323209
genus Butyrivibrio	rs74622183	A	G	0.08748	-0.201027	0.0428204	2.45748e-06	-0.113314	0.0817435	0.165683
genus Butyrivibrio	rs77356209	T	C	0.04771	0.216874	0.0483299	6.66423e-06	0.0298349	0.110768	0.787664
genus Butyrivibrio	rs7752361	G	A	0.496	0.11923	0.0239975	7.69113e-07	0.0115508	0.0464444	0.803592
genus Butyrivibrio	rs7763512	A	G	0.3827	-0.119846	0.0253367	3.10656e-06	0.0342474	0.046915	0.465396
genus Butyrivibrio	rs9349693	G	A	0.3111	-0.117973	0.0259861	5.54958e-06	-0.0051688	0.0509769	0.919237
genus Candidatus Soleaferrea	rs10090365	G	A	0.4414	0.0834413	0.0180989	4.17311e-06	0.0176184	0.0463488	0.703851
genus Candidatus Soleaferrea	rs10809135	C	T	0.4911	-0.0834858	0.0182426	5.4718e-06	-0.0186275	0.0470986	0.692475
genus Candidatus Soleaferrea	rs36155147	T	C	0.3618	-0.104966	0.0240995	5.4114e-06	-0.0311687	0.0498025	0.531416
genus Candidatus Soleaferrea	rs4294381	C	T	0.1799	-0.112197	0.023186	1.36848e-06	-0.0036129	0.0637411	0.9548
genus Candidatus Soleaferrea	rs4678258	T	C	0.2763	0.0986136	0.0215646	5.53184e-06	-0.0024758	0.0543914	0.963694
genus Candidatus Soleaferrea	rs6489992	A	G	0.3847	-0.0840437	0.0187031	7.88787e-06	0.0131377	0.0479535	0.78411
genus Candidatus Soleaferrea	rs6494306	A	G	0.1968	-0.0969304	0.0214221	5.80056e-06	0.0174412	0.0495545	0.724868
genus Candidatus Soleaferrea	rs7400877	C	T	0.2505	0.0951085	0.0212799	9.29458e-06	0.0567703	0.0563718	0.313901
genus Candidatus Soleaferrea	rs830151	A	G	0.0666	-0.194561	0.0347932	4.25608e-08	-0.0891005	0.0936842	0.341567
genus Candidatus Soleaferrea	rs9973954	G	A	0.3062	-0.0892075	0.0195401	5.94799e-06	-0.0414786	0.0485858	0.393261
genus Catenibacterium	rs12404911	C	T	0.17	0.140717	0.0304142	2.79892e-06	0.0404768	0.0597007	0.497775
genus Catenibacterium	rs212393	A	G	0.3101	0.135254	0.0286209	3.62485e-06	0.0250544	0.0572442	0.661622
genus Catenibacterium	rs73128290	A	G	0.2634	0.129726	0.0284563	4.29368e-06	0.0187338	0.050536	0.71086
genus Catenibacterium	rs7742829	C	T	0.4195	0.11411	0.0251099	5.60725e-06	-0.0380285	0.0466445	0.41491
genus Christensenellaceae R 7group	rs10461257	A	G	0.2853	-0.0551969	0.0122069	6.50744e-06	-0.0375224	0.0491412	0.445128
genus Christensenellaceae R 7group	rs17081797	A	G	0.06859	-0.0904325	0.0204253	3.34033e-06	0.191755	0.0946919	0.0428637
genus Christensenellaceae R 7group	rs60954665	T	G	0.4901	0.049815	0.0110787	7.13181e-06	0.0411749	0.0462761	0.373592
genus Christensenellaceae R 7group	rs62132810	A	G	0.1083	-0.0828853	0.0179623	5.66709e-06	-0.07459	0.0665799	0.262583
genus Christensenellaceae R 7group	rs62190261	A	C	0.09046	0.0958394	0.0214723	8.74017e-06	0.0783126	0.0825092	0.342551
genus Christensenellaceae R 7group	rs62467127	C	T	0.04473	0.114108	0.0251983	3.25364e-06	0.141434	0.150289	0.346667
genus Christensenellaceae R 7group	rs73952017	C	T	0.08748	-0.0862164	0.0194354	8.45766e-06	0.123635	0.0761869	0.104636
genus Christensenellaceae R 7group	rs78521377	C	T	0.05268	0.124992	0.0274797	5.60673e-06	-0.162041	0.135918	0.233186
genus Christensenellaceae R 7group	rs892686	A	G	0.4513	0.0514099	0.011136	3.96862e-06	-0.00217154	0.0465364	0.962782
genus Clostridium innocuum group	rs10506058	A	G	0.3966	0.0997048	0.0221926	8.92442e-06	-0.0316985	0.0469646	0.499711
genus Clostridium innocuum group	rs1942371	G	A	0.1302	-0.157938	0.034187	4.0634e-06	-0.0385943	0.0706263	0.584751
genus Clostridium innocuum group	rs40656	C	T	0.1889	0.142664	0.0311021	8.61529e-06	0.0413712	0.0577702	0.473908
genus Clostridium innocuum group	rs4869133	G	A	0.08847	-0.180591	0.0409505	7.24453e-06	-0.0169819	0.0611237	0.781144
genus Clostridium innocuum group	rs61267978	T	C	0.1243	0.14708	0.0320875	5.58509e-06	-0.153528	0.0709257	0.0304159
genus Clostridium innocuum group	rs6577484	G	A	0.1481	0.160425	0.0360857	8.40601e-06	0.0909569	0.0762824	0.233116
genus Clostridium innocuum group	rs6890185	C	T	0.3111	-0.113424	0.0233137	1.12243e-06	0.0561753	0.0495893	0.257293
genus Clostridium innocuum group	rs77845139	A	G	0.2952	-0.114993	0.0257186	8.40621e-06	-2.60076e-06	0.0535574	0.999961
genus Clostridium sensustricto1	rs11264403	G	A	0.03976	-0.139061	0.0334454	7.7555e-06	0.00327325	0.0879802	0.970322
genus Clostridium sensustricto1	rs115807074	A	G	0.0497	-0.22736	0.0492575	4.31688e-06	0.0356697	0.226014	0.874598
genus Clostridium sensustricto1	rs116847295	C	T	0.07555	0.110021	0.0246032	4.58121e-06	-0.106321	0.0694388	0.125733
genus Clostridium sensustricto1	rs12341505	G	A	0.1113	0.0810718	0.0180121	4.8217e-06	0.0843923	0.0797835	0.290162
genus Clostridium sensustricto1	rs2795528	G	A	0.04871	-0.184315	0.0392204	2.72038e-06	-0.00405179	0.100865	0.967957
genus Clostridium sensustricto1	rs2817172	C	T	0.4125	0.058139	0.0124492	2.76656e-06	0.0635544	0.0473862	0.179855
genus Clostridium sensustricto1	rs550843	T	C	0.1491	-0.0783246	0.0169209	2.05069e-06	-0.0119292	0.0518008	0.817867
genus Collinsella	rs10890671	C	T	0.4732	0.0537401	0.0118848	6.52139e-06	-0.0653634	0.0466665	0.16132
genus Collinsella	rs11597285	G	T	0.4245	-0.0537947	0.0120548	9.37605e-06	0.0620923	0.047481	0.190965
genus Collinsella	rs1496626	T	C	0.1541	-0.0722307	0.01616	6.78172e-06	-0.11312	0.0678216	0.0953367
genus Collinsella	rs149807560	C	A	0.08946	-0.104264	0.0235841	7.09872e-06	0.0140327	0.0921452	0.878959
genus Collinsella	rs2103510	G	A	0.1312	0.0786551	0.0168217	2.42477e-06	0.0160445	0.0721894	0.824115
genus Collinsella	rs62448871	C	A	0.4612	-0.0540309	0.0120324	6.7825e-06	-0.0429224	0.0467837	0.3589
genus Collinsella	rs73052258	G	A	0.09642	0.0930178	0.0202658	1.71581e-06	-0.0712717	0.0866747	0.410912
genus Collinsella	rs75672793	A	G	0.07058	-0.108908	0.0240522	6.1355e-06	-0.121053	0.110134	0.271706
genus Collinsella	rs9541268	C	A	0.09642	0.09597	0.0197312	8.79427e-07	-0.0103867	0.0814342	0.898508
genus Coprobacter	rs11532348	C	T	0.1829	-0.103931	0.0226826	5.71189e-06	0.039365	0.0651309	0.545578
genus Coprobacter	rs12684609	T	C	0.1978	0.100827	0.0220366	6.10183e-06	-0.148296	0.0584364	0.0111571
genus Coprobacter	rs12996055	A	C	0.1918	0.0921817	0.0209405	8.07644e-06	-0.00264237	0.0527894	0.960079
genus Coprobacter	rs143662916	C	T	0.05765	0.253264	0.0540141	3.07249e-06	0.00555722	0.13669	0.96757
genus Coprobacter	rs189356	G	A	0.4781	0.0781125	0.0171916	6.26297e-06	0.00380072	0.0468821	0.935387
genus Coprobacter	rs213863	T	C	0.3091	0.0887412	0.0188377	2.34882e-06	-0.0478154	0.0482401	0.32159
genus Coprobacter	rs28402691	T	C	0.167	0.110695	0.0251199	9.55675e-06	0.0315377	0.0654414	0.62986
genus Coprobacter	rs305411	A	G	0.1352	0.129218	0.0264518	1.00907e-06	-0.0794722	0.0769316	0.301593
genus Coprobacter	rs3828477	G	T	0.2813	-0.0912179	0.019569	2.88975e-06	-0.0287304	0.0487664	0.555765
genus Coprobacter	rs72821405	T	C	0.08847	-0.147365	0.0319978	4.75762e-06	0.0052944	0.0824531	0.948802
genus Coprobacter	rs74919520	G	A	0.1282	0.125703	0.0276296	5.76328e-06	-0.00615112	0.0748725	0.934524
genus Coprococcus1	rs1010560	C	A	0.2962	0.0580232	0.0122722	1.95916e-06	-0.0337039	0.0525575	0.521344
genus Coprococcus1	rs12794898	G	T	0.09443	0.0903299	0.0197212	4.9153e-06	-0.0751487	0.0694166	0.278997
genus Coprococcus1	rs1519491	T	C	0.4085	0.0499197	0.0113558	8.95282e-06	-0.0330341	0.0474897	0.486676
genus Coprococcus1	rs1576241	A	G	0.4394	-0.0510343	0.0109535	3.32859e-06	-0.0170173	0.0477226	0.721401
genus Coprococcus1	rs2907920	G	A	0.2903	-0.0561173	0.0126824	7.65332e-06	0.0878708	0.0513696	0.0871626
genus Coprococcus1	rs4277593	G	A	0.4831	-0.0585649	0.0109914	1.1397e-07	0.0309934	0.0472132	0.51153
genus Coprococcus1	rs56405618	A	G	0.1113	-0.08963	0.0186508	1.57195e-06	0.0323768	0.0724884	0.655129
genus Coprococcus1	rs73031725	T	C	0.06064	0.167591	0.0355224	1.97916e-06	0.185076	0.135061	0.170587
genus Coprococcus1	rs73167075	T	C	0.2396	0.0573137	0.0127573	8.5686e-06	-0.0115571	0.0567401	0.8386
genus Coprococcus1	rs74101919	T	C	0.1869	-0.0718988	0.0144651	1.0329e-06	-0.00925894	0.0745091	0.901105
genus Coprococcus1	rs946513	T	C	0.0547	-0.205899	0.0460018	8.61847e-06	-0.0429634	0.11213	0.701604
genus Coprococcus2	rs10070053	A	G	0.4076	0.0594312	0.0135375	7.64874e-06	-0.0376489	0.0471057	0.42415
genus Coprococcus2	rs12634070	T	C	0.1928	0.0736486	0.0164921	9.95108e-06	-0.0295654	0.0531245	0.577849
genus Coprococcus2	rs2482516	C	T	0.2256	0.0754415	0.0164619	4.72335e-06	-0.0821113	0.0556565	0.140126
genus Coprococcus2	rs35890118	A	G	0.3171	-0.066536	0.0147661	8.25962e-06	-0.0467705	0.0535565	0.382503
genus Coprococcus2	rs61823518	A	C	0.09543	-0.0955381	0.0215724	6.68252e-06	-0.0270639	0.075223	0.71901
genus Coprococcus2	rs6677933	C	T	0.2416	-0.0804405	0.0164216	1.185e-06	0.0229959	0.0658208	0.72681
genus Coprococcus2	rs72680320	T	C	0.4135	-0.0649382	0.013919	2.27117e-06	-0.0301092	0.0492814	0.541224
genus Coprococcus2	rs9426473	A	G	0.2793	0.0727361	0.0161662	6.30681e-06	0.0132454	0.0527503	0.801739
genus Coprococcus3	rs10810043	G	A	0.3897	-0.0515518	0.0115923	9.27428e-06	0.0274118	0.0493642	0.578691
genus Coprococcus3	rs11077359	C	T	0.1998	0.0645443	0.0148833	9.63607e-06	-0.0746736	0.0619398	0.227979
genus Coprococcus3	rs11080344	C	T	0.4742	0.0516921	0.0113054	4.78696e-06	0.0496959	0.046503	0.285223
genus Coprococcus3	rs13247359	G	A	0.4801	0.051211	0.0113031	7.32605e-06	0.0804109	0.0466492	0.0847559
genus Coprococcus3	rs13394391	C	T	0.16	-0.0709302	0.0150918	2.20318e-06	0.00368721	0.0644178	0.954355
genus Coprococcus3	rs178271	C	T	0.0527	-0.145257	0.0294239	7.81088e-07	0.174394	0.182535	0.339375
genus Coprococcus3	rs4575475	A	G	0.2366	-0.0619514	0.0137787	7.04288e-06	0.0592587	0.0552105	0.283127
genus Coprococcus3	rs7521171	A	G	0.338	0.0596434	0.0129279	4.32245e-06	0.0224982	0.0503247	0.654832
genus Coprococcus3	rs8100692	T	C	0.4274	0.0577411	0.0113476	4.16457e-07	-0.0165641	0.046617	0.722347
genus Defluviitaleaceae UCG011	rs112893842	T	C	0.09742	0.11381	0.0232806	1.44534e-06	0.167958	0.0812896	0.0388132
genus Defluviitaleaceae UCG011	rs1582238	C	T	0.3718	-0.0805036	0.0167257	1.56776e-06	0.0309266	0.0483961	0.522804
genus Defluviitaleaceae UCG011	rs2892880	G	A	0.2604	0.0817755	0.0181686	6.82889e-06	0.00800653	0.0534448	0.880915
genus Defluviitaleaceae UCG011	rs4344384	T	G	0.4742	-0.0715978	0.0156309	4.83237e-06	-0.0912554	0.0464193	0.0493106
genus Defluviitaleaceae UCG011	rs4677103	A	G	0.171	0.0977912	0.0197263	9.59555e-07	0.00812468	0.0612599	0.894489
genus Defluviitaleaceae UCG011	rs55658617	T	C	0.06958	0.174369	0.0362226	2.15293e-06	0.20205	0.12606	0.108978
genus Defluviitaleaceae UCG011	rs72731813	C	T	0.08151	-0.147383	0.0293796	4.33112e-07	-0.051887	0.107712	0.630005
genus Defluviitaleaceae UCG011	rs9608282	T	G	0.06561	0.142939	0.0299793	2.52046e-06	0.223317	0.12843	0.0820673
genus Defluviitaleaceae UCG011	rs9725395	A	G	0.08748	-0.13834	0.029554	3.51925e-06	-0.00652841	0.0733965	0.929124
genus Desulfovibrio	rs12031543	T	C	0.07555	-0.127185	0.0281887	6.54757e-06	-0.0898704	0.067572	0.18352
genus Desulfovibrio	rs13066142	G	A	0.09344	0.119141	0.0250891	3.78669e-06	-0.115972	0.0802584	0.148462
genus Desulfovibrio	rs16863365	A	G	0.1173	0.109402	0.0226964	1.79449e-06	-0.0825193	0.109893	0.452708
genus Desulfovibrio	rs2032031	G	A	0.4732	0.0654931	0.0148681	9.14282e-06	0.0173084	0.0464334	0.709329
genus Desulfovibrio	rs2590913	A	G	0.0726	-0.154496	0.0339396	6.65426e-06	0.0149241	0.105148	0.887132
genus Desulfovibrio	rs2853179	T	C	0.2485	-0.0811971	0.0174234	2.42438e-06	0.00716946	0.0556027	0.897404
genus Desulfovibrio	rs4797774	A	G	0.0686	-0.212582	0.0470044	5.64313e-06	0.147855	0.117748	0.209228
genus Desulfovibrio	rs6580353	T	C	0.2604	0.0770979	0.0169735	4.93856e-06	-0.0340328	0.0584063	0.560101
genus Desulfovibrio	rs72647089	T	G	0.1064	-0.106594	0.0239337	8.29755e-06	-0.0256428	0.0848916	0.762602
genus Dialister	rs10138457	T	C	0.07157	-0.113054	0.0261933	7.88116e-06	-0.103505	0.0799785	0.195608
genus Dialister	rs10938938	A	G	0.1938	0.0773514	0.0170915	7.37055e-06	-0.104804	0.0635023	0.0988621
genus Dialister	rs11071887	T	C	0.2634	0.0662403	0.0146315	5.91412e-06	-0.0742301	0.049571	0.134276
genus Dialister	rs11166701	G	A	0.4841	-0.0655301	0.013186	5.50744e-07	0.00814908	0.0464556	0.860752
genus Dialister	rs2314294	T	C	0.1183	0.0865932	0.0193719	8.07904e-06	0.0249115	0.067842	0.71347
genus Dialister	rs2435610	A	C	0.2604	0.0647132	0.0143314	5.93267e-06	0.0271081	0.0536153	0.613135
genus Dialister	rs4747450	C	A	0.2664	0.0668509	0.0147685	5.83727e-06	0.0978936	0.0556826	0.0787372
genus Dialister	rs4753063	A	G	0.4414	0.0596297	0.0130052	4.8568e-06	0.0100068	0.0465021	0.829619
genus Dialister	rs75416973	A	G	0.2256	0.0727223	0.016451	9.46085e-06	-0.0252694	0.0559078	0.65128
genus Dialister	rs764177	C	A	0.338	-0.0601454	0.0135366	9.60771e-06	-0.088814	0.0482327	0.0655677
genus Dialister	rs76680460	G	A	0.04771	-0.161296	0.0364332	8.19219e-06	0.0257447	0.115845	0.824132
genus Dorea	rs11150408	G	T	0.4453	-0.0488254	0.0109063	7.05781e-06	-0.034032	0.0465425	0.464655
genus Dorea	rs12537781	T	C	0.2296	-0.055544	0.0125223	9.15145e-06	-0.0005119	0.054337	0.992483
genus Dorea	rs13279148	G	A	0.166	0.0715309	0.0150878	2.25284e-06	0.00540404	0.0737154	0.94156
genus Dorea	rs1899291	T	C	0.1282	-0.0697217	0.0150285	4.56688e-06	-0.0548379	0.0636066	0.38861
genus Dorea	rs3005511	G	A	0.336	-0.0516127	0.0112852	5.28701e-06	-0.0239312	0.0505878	0.63617
genus Dorea	rs345219	G	T	0.3757	0.0497368	0.0112621	8.80055e-06	0.00101691	0.0468802	0.982694
genus Dorea	rs3752849	G	A	0.0328	0.163846	0.036608	7.68051e-06	-0.0320992	0.106667	0.763468
genus Dorea	rs4793307	C	T	0.2455	0.0574165	0.0122472	4.00691e-06	-0.0546758	0.0545167	0.3159
genus Dorea	rs62503162	A	G	0.08748	-0.0974091	0.0194379	7.46603e-07	-0.12907	0.115551	0.263994
genus Dorea	rs73729431	C	T	0.06064	-0.13745	0.0299983	3.16738e-06	-0.0571067	0.162795	0.725747
genus Eggerthella	rs112205261	T	C	0.05765	-0.188618	0.0403613	3.34649e-06	0.0780168	0.0848352	0.357768
genus Eggerthella	rs13070736	A	C	0.1571	-0.121331	0.0272024	7.61921e-06	-0.0368985	0.0625789	0.555437
genus Eggerthella	rs1784446	A	G	0.4423	-0.0907728	0.0198096	5.2313e-06	-0.0207527	0.0462509	0.653648
genus Eggerthella	rs2223081	A	G	0.2922	-0.102572	0.0221108	3.88893e-06	0.0318561	0.0516315	0.537241
genus Eggerthella	rs2240838	G	A	0.498	-0.0980582	0.0197653	7.36207e-07	0.0720619	0.0469365	0.124708
genus Eggerthella	rs3851328	G	T	0.2664	0.107774	0.0236527	4.1759e-06	0.0280155	0.0558122	0.615696
genus Eggerthella	rs4985746	A	G	0.1789	-0.110522	0.0247653	5.71465e-06	0.00856932	0.077155	0.911564
genus Eggerthella	rs6430926	T	C	0.4861	-0.0879736	0.0197127	8.37124e-06	0.0318285	0.0466558	0.495114
genus Eggerthella	rs67490567	T	C	0.1978	0.108495	0.0245457	8.94211e-06	-0.0113572	0.0536921	0.832478
genus Eggerthella	rs76663501	C	T	0.08151	0.175349	0.0378576	4.8257e-06	-0.0180941	0.104432	0.862446
genus Eisenbergiella	rs11027642	C	T	0.1243	0.129006	0.0284844	4.9187e-06	-0.0776382	0.0661137	0.240269
genus Eisenbergiella	rs11079158	T	C	0.2197	0.100627	0.022546	7.34852e-06	-0.0475231	0.0562525	0.398214
genus Eisenbergiella	rs11938607	C	T	0.2634	-0.0978125	0.0216636	8.21826e-06	0.00748449	0.0532124	0.888144
genus Eisenbergiella	rs12257723	A	C	0.339	-0.0952742	0.0211569	8.85116e-06	0.0389125	0.0493767	0.430653
genus Eisenbergiella	rs12710729	C	A	0.3708	0.0893384	0.0199069	9.84419e-06	0.0280436	0.0496815	0.572437
genus Eisenbergiella	rs13258851	A	G	0.08549	0.137001	0.0302124	7.7464e-06	-0.0673104	0.0664162	0.310839
genus Eisenbergiella	rs1508033	A	C	0.3499	0.091546	0.0195787	3.22887e-06	-0.0048248	0.0502955	0.923577
genus Eisenbergiella	rs1553971	T	G	0.161	0.120965	0.0263054	5.26842e-06	-0.0270102	0.0555661	0.626902
genus Eisenbergiella	rs2683098	T	C	0.2237	-0.107319	0.022515	2.23748e-06	-0.0321846	0.0563854	0.568137
genus Eisenbergiella	rs3812426	A	G	0.2078	-0.106447	0.0224159	2.71688e-06	0.0250198	0.0639093	0.695436
genus Eisenbergiella	rs4462860	G	A	0.3439	0.0939071	0.0201104	4.16217e-06	0.000926861	0.0475678	0.984454
genus Enterorhabdus	rs10098492	T	C	0.09046	0.132323	0.0293688	6.40575e-06	0.0893693	0.100128	0.372097
genus Enterorhabdus	rs114731706	T	G	0.0835	0.182308	0.0382298	2.1734e-06	-0.0169215	0.132407	0.898308
genus Enterorhabdus	rs2051957	C	T	0.2346	0.0843291	0.0189864	8.89857e-06	0.0211719	0.0585832	0.717801
genus Enterorhabdus	rs3017103	G	A	0.1899	-0.0980897	0.0208995	2.94042e-06	0.0129186	0.0594134	0.827869
genus Enterorhabdus	rs73331712	T	C	0.04274	0.26199	0.055123	4.8492e-06	0.140399	0.116084	0.226486
genus Enterorhabdus	rs77655283	G	A	0.06859	0.132988	0.0298306	5.88044e-06	-0.0196622	0.0905042	0.828012
genus Erysipelatoclostridium	rs1434153	G	A	0.3211	-0.0684526	0.0152443	6.85299e-06	-0.0493805	0.0468925	0.292314
genus Erysipelatoclostridium	rs16936671	C	T	0.1362	-0.0968026	0.0217883	6.0431e-06	0.0978619	0.0671702	0.145137
genus Erysipelatoclostridium	rs17804233	C	T	0.4821	0.0662914	0.0144203	4.58606e-06	0.0175476	0.0463837	0.705198
genus Erysipelatoclostridium	rs2901723	A	C	0.497	-0.0641339	0.0144295	8.79468e-06	0.10918	0.0466363	0.0192269
genus Erysipelatoclostridium	rs340991	A	G	0.2982	-0.0740482	0.0158891	3.74938e-06	-0.0253032	0.0523692	0.628976
genus Erysipelatoclostridium	rs3804326	A	G	0.06759	0.14147	0.0336352	9.85281e-06	-0.0388961	0.107285	0.716942
genus Erysipelatoclostridium	rs45480394	T	G	0.3618	-0.0687134	0.0151835	7.66161e-06	-0.0564531	0.0483591	0.24306
genus Erysipelatoclostridium	rs4697572	A	G	0.2455	-0.0810636	0.0163308	7.59347e-07	0.002355	0.0581116	0.967674
genus Erysipelatoclostridium	rs58236560	G	T	0.1372	-0.111157	0.0234426	2.16118e-06	-0.0999369	0.0714196	0.161725
genus Erysipelatoclostridium	rs61806970	C	T	0.06461	0.142548	0.0320688	9.09411e-06	0.0519504	0.0923455	0.573731
genus Erysipelatoclostridium	rs622418	A	G	0.4891	-0.0668051	0.0143224	3.68154e-06	0.0134476	0.0464149	0.772026
genus Erysipelatoclostridium	rs6474512	C	A	0.4513	-0.067015	0.0143201	3.01544e-06	-0.00811582	0.0476776	0.864835
genus Erysipelatoclostridium	rs710230	C	T	0.0865	-0.143381	0.0281514	6.33126e-07	-0.0168868	0.0898487	0.850918
genus Erysipelatoclostridium	rs7221249	G	A	0.4533	-0.0839861	0.0142741	4.30953e-09	-0.0670446	0.0463678	0.148197
genus Erysipelatoclostridium	rs9590927	A	G	0.494	0.0646003	0.0143479	6.39043e-06	0.0511741	0.046572	0.271848
genus Escherichia Shigella	rs112767262	T	C	0.1958	0.0732963	0.0163589	8.20635e-06	0.0144639	0.0559177	0.795894
genus Escherichia Shigella	rs113127095	A	G	0.05169	0.151009	0.0323434	3.3335e-06	0.0175122	0.116761	0.880777
genus Escherichia Shigella	rs113513883	A	G	0.05765	0.172283	0.038041	5.27716e-06	0.226808	0.130073	0.081212
genus Escherichia Shigella	rs1154904	G	A	0.4642	0.0613376	0.0130644	3.03753e-06	0.0692956	0.0462899	0.134396
genus Escherichia Shigella	rs118526	A	C	0.3926	0.0594401	0.013598	7.99558e-06	0.0311376	0.0507265	0.539324
genus Escherichia Shigella	rs2798105	A	G	0.1183	-0.100851	0.0222045	8.24499e-06	-0.00538589	0.0776939	0.944733
genus Escherichia Shigella	rs4731451	G	A	0.3718	-0.0609885	0.0135157	7.47309e-06	-0.0656552	0.0498605	0.187913
genus Escherichia Shigella	rs57024273	T	C	0.3181	0.0626172	0.0139919	9.70465e-06	-0.0148964	0.0532513	0.779679
genus Escherichia Shigella	rs592299	T	C	0.4682	-0.0592004	0.0129486	4.76925e-06	-0.0291835	0.0465844	0.531009
genus Escherichia Shigella	rs73208162	A	G	0.05865	-0.119296	0.024839	2.19392e-06	-0.0433783	0.130107	0.738829
genus Eubacterium brachy group	rs112617308	T	C	0.07952	-0.170873	0.0362844	2.38035e-06	0.0384776	0.0801311	0.631097
genus Eubacterium brachy group	rs12151423	G	A	0.4791	-0.101329	0.0227324	9.27043e-06	0.00187661	0.0463309	0.967691
genus Eubacterium brachy group	rs13139592	T	C	0.1223	-0.145997	0.0327192	7.96746e-06	0.0978226	0.0681329	0.15107
genus Eubacterium brachy group	rs1384962	G	A	0.2107	-0.120888	0.0266264	6.99294e-06	-0.03773	0.0498636	0.449251
genus Eubacterium brachy group	rs2913110	T	C	0.3777	-0.105143	0.022942	4.55806e-06	0.0107693	0.0486602	0.824845
genus Eubacterium brachy group	rs4862235	A	G	0.4443	-0.104806	0.0225751	3.73147e-06	-0.0717606	0.0466689	0.124133
genus Eubacterium brachy group	rs62348779	T	C	0.08151	-0.201481	0.043286	3.7812e-06	-0.0791753	0.0873476	0.364704
genus Eubacterium brachy group	rs6591893	A	G	0.3479	-0.108225	0.0240319	7.34345e-06	-0.0478136	0.0487749	0.326942
genus Eubacterium brachy group	rs720439	G	A	0.2515	0.111927	0.0251252	7.0283e-06	-0.0422838	0.0541901	0.435222
genus Eubacterium brachy group	rs73199919	T	C	0.05666	-0.236717	0.0531335	8.1553e-06	0.0657283	0.107509	0.540954
genus Eubacterium coprostanoligenes group	rs1020520	T	G	0.2038	-0.0590705	0.0132929	8.88976e-06	0.0288515	0.0645679	0.65499
genus Eubacterium coprostanoligenes group	rs10444197	A	G	0.3678	-0.0505823	0.0113455	5.98467e-06	0.0337165	0.0487374	0.489062
genus Eubacterium coprostanoligenes group	rs11052069	C	T	0.4344	-0.0477832	0.0107833	9.37951e-06	0.12763	0.0464316	0.00598205
genus Eubacterium coprostanoligenes group	rs11720857	C	T	0.1769	0.0630776	0.0144485	9.26254e-06	0.0044354	0.0612117	0.942236
genus Eubacterium coprostanoligenes group	rs12906958	C	T	0.3022	-0.0533159	0.0115935	4.348e-06	-0.00956045	0.0509817	0.851247
genus Eubacterium coprostanoligenes group	rs17159861	C	T	0.1332	0.0962228	0.0168388	1.03786e-08	-0.0377169	0.075004	0.615059
genus Eubacterium coprostanoligenes group	rs2644213	A	G	0.2366	-0.0538845	0.0121245	9.85644e-06	-0.0366959	0.0505183	0.467602
genus Eubacterium coprostanoligenes group	rs4076415	G	T	0.4006	-0.0515152	0.0110294	1.98976e-06	0.0140121	0.0482156	0.771347
genus Eubacterium coprostanoligenes group	rs62024432	C	T	0.1252	-0.0769698	0.0172101	7.50205e-06	0.146469	0.0789326	0.0635068
genus Eubacterium coprostanoligenes group	rs6762473	A	C	0.3569	-0.0521584	0.0112353	4.26108e-06	-0.0817561	0.0488377	0.0941239
genus Eubacterium coprostanoligenes group	rs76898927	G	A	0.04771	0.123055	0.0266375	4.78983e-06	0.00251806	0.102484	0.980398
genus Eubacterium coprostanoligenes group	rs79895140	T	C	0.2167	-0.0641017	0.0141153	8.61807e-06	0.110145	0.0736912	0.134998
genus Eubacterium coprostanoligenes group	rs9648214	T	C	0.1183	-0.0828719	0.016431	2.52029e-07	-0.0741169	0.0830988	0.37244
genus Eubacterium eligens group	rs12719051	A	G	0.1004	0.0916626	0.0208183	7.11771e-06	0.0481828	0.0947824	0.611207
genus Eubacterium eligens group	rs182318	G	A	0.07753	-0.0824941	0.0195615	8.39827e-06	-0.126848	0.0843877	0.132798
genus Eubacterium eligens group	rs2200429	A	G	0.07356	-0.0888825	0.0198479	5.29724e-06	0.198854	0.0776655	0.0104554
genus Eubacterium eligens group	rs265534	T	G	0.4553	-0.0563756	0.0120127	2.26757e-06	0.0733582	0.04657	0.115204
genus Eubacterium eligens group	rs4583233	A	C	0.334	0.0670205	0.0128122	2.83851e-07	0.0851463	0.0515946	0.0988826
genus Eubacterium eligens group	rs56080211	T	C	0.0557	-0.123093	0.0282743	9.14282e-06	0.0901863	0.088102	0.305997
genus Eubacterium eligens group	rs6923695	T	G	0.05666	0.103268	0.0229525	4.87405e-06	-0.000682758	0.093344	0.994164
genus Eubacterium fissicatena group	rs10147907	T	G	0.06859	0.172263	0.039601	8.27237e-06	-0.0677467	0.0885041	0.443995
genus Eubacterium fissicatena group	rs11818408	G	A	0.4771	0.10585	0.0237114	8.20012e-06	-0.0152271	0.0475048	0.748561
genus Eubacterium fissicatena group	rs11876297	T	C	0.2157	0.131469	0.0281712	2.66557e-06	-0.018891	0.0523394	0.71815
genus Eubacterium fissicatena group	rs151257695	A	G	0.08052	0.20951	0.0454847	3.09678e-06	0.10587	0.0908998	0.244143
genus Eubacterium fissicatena group	rs1768152	C	T	0.1372	-0.139489	0.0316186	8.70062e-06	-0.100957	0.075904	0.183497
genus Eubacterium fissicatena group	rs2733072	G	A	0.4652	0.109644	0.0228306	1.49091e-06	0.0147653	0.0464859	0.750767
genus Eubacterium fissicatena group	rs3771393	T	C	0.2843	-0.130842	0.0266671	7.37904e-07	0.0323288	0.0584639	0.580283
genus Eubacterium fissicatena group	rs6934739	A	G	0.2952	0.111463	0.0252788	9.75326e-06	0.00885455	0.0491641	0.857073
genus Eubacterium fissicatena group	rs7104872	G	A	0.1779	0.138612	0.0291906	2.73149e-06	-0.0504574	0.0744958	0.498204
genus Eubacterium hallii group	rs10501370	C	T	0.05268	-0.115589	0.0252489	5.41914e-06	-0.141498	0.0954899	0.13839
genus Eubacterium hallii group	rs10798999	C	T	0.2157	0.0601661	0.0126752	2.60555e-06	0.0330262	0.0523848	0.528398
genus Eubacterium hallii group	rs117748144	T	C	0.04274	-0.126582	0.028712	7.85995e-06	-0.143142	0.105411	0.174483
genus Eubacterium hallii group	rs13116360	T	C	0.06262	0.154124	0.0297185	2.9449e-07	-0.169419	0.0935681	0.0701956
genus Eubacterium hallii group	rs17074066	T	C	0.09145	-0.0813986	0.0189272	9.3491e-06	-0.0758924	0.167383	0.650255
genus Eubacterium hallii group	rs17474256	G	A	0.1233	0.0810805	0.0184573	9.45453e-06	0.0104452	0.0785677	0.894236
genus Eubacterium hallii group	rs281379	A	G	0.4602	-0.0499523	0.0112153	9.32803e-06	-0.0180879	0.047174	0.701402
genus Eubacterium hallii group	rs28584818	A	G	0.06859	0.126115	0.0268627	4.43231e-06	-0.0292368	0.0861044	0.734194
genus Eubacterium hallii group	rs60254196	G	A	0.4592	0.0522832	0.0111865	2.69675e-06	0.031761	0.0466194	0.495693
genus Eubacterium hallii group	rs630939	C	T	0.3996	-0.0508914	0.0114352	9.15756e-06	-0.028978	0.0468822	0.536508
genus Eubacterium hallii group	rs6550770	C	T	0.0517	0.198087	0.0443545	4.82303e-06	0.103167	0.115362	0.371167
genus Eubacterium hallii group	rs74018587	C	T	0.03678	0.208943	0.043822	3.70254e-06	0.040625	0.118449	0.731619
genus Eubacterium hallii group	rs78056098	G	T	0.3608	-0.0507411	0.0113758	8.2882e-06	0.0273567	0.0483136	0.571235
genus Eubacterium hallii group	rs949971	T	G	0.3837	-0.0540164	0.0116101	3.29003e-06	0.0521027	0.0496079	0.293584
genus Eubacterium nodatum group	rs10263623	C	T	0.1044	0.193496	0.0439023	8.90697e-06	0.215096	0.119811	0.0726056
genus Eubacterium nodatum group	rs10458299	T	C	0.08052	-0.187753	0.041969	8.3672e-06	-0.062468	0.0889171	0.482342
genus Eubacterium nodatum group	rs11006576	A	G	0.4871	-0.110167	0.024593	7.98656e-06	-0.00398489	0.0467376	0.932054
genus Eubacterium nodatum group	rs113893692	C	T	0.09841	-0.185107	0.0403573	5.75705e-06	-0.0702979	0.0707116	0.32015
genus Eubacterium nodatum group	rs34297067	A	G	0.1392	-0.186907	0.0341475	6.59781e-08	-0.155133	0.0654345	0.0177492
genus Eubacterium nodatum group	rs61841040	G	T	0.166	0.160621	0.0341609	3.56139e-06	-0.0287312	0.0583918	0.622689
genus Eubacterium nodatum group	rs6818880	G	A	0.4553	0.110081	0.0245964	7.82546e-06	0.00254473	0.0466249	0.956474
genus Eubacterium nodatum group	rs77910827	C	T	0.1034	0.201788	0.0413568	9.05378e-07	-0.0533611	0.0744425	0.473491
genus Eubacterium nodatum group	rs7827125	C	T	0.2823	0.1223	0.0271331	7.17348e-06	-0.0258477	0.051719	0.617236
genus Eubacterium nodatum group	rs7880204	T	C	0.2475	-0.125454	0.0275303	6.8388e-06	0.0820983	0.0538415	0.127305
genus Eubacterium nodatum group	rs9425984	T	C	0.2386	-0.130234	0.0292347	7.20676e-06	-0.0144702	0.0563027	0.797174
genus Eubacterium oxidoreducens group	rs12129908	A	C	0.4473	-0.0893273	0.0198333	5.79522e-06	-0.00267536	0.0474755	0.955061
genus Eubacterium oxidoreducens group	rs12423772	G	T	0.1501	0.14098	0.0295029	2.62924e-06	-0.0070751	0.0656429	0.914169
genus Eubacterium oxidoreducens group	rs2973294	G	T	0.4205	0.0923559	0.0195439	2.38836e-06	-0.00669782	0.046967	0.886601
genus Eubacterium oxidoreducens group	rs34561138	G	A	0.05865	0.216145	0.045992	2.51166e-06	-0.306434	0.120108	0.0107315
genus Eubacterium oxidoreducens group	rs440215	T	C	0.4622	-0.0932766	0.0195294	1.65406e-06	0.0821027	0.0466869	0.0786484
genus Eubacterium rectale group	rs10248854	C	A	0.3598	-0.0527827	0.0113464	4.20678e-06	0.00255133	0.0475022	0.957166
genus Eubacterium rectale group	rs10797540	A	G	0.4344	0.0503179	0.0108389	3.53387e-06	0.0494195	0.0465917	0.288829
genus Eubacterium rectale group	rs143694765	T	C	0.09443	0.0870025	0.019779	9.75371e-06	-0.0310097	0.076706	0.686016
genus Eubacterium rectale group	rs2884897	A	G	0.05268	-0.129364	0.0289021	6.44421e-06	-0.0893596	0.126196	0.478881
genus Eubacterium rectale group	rs314726	T	C	0.4573	0.0528824	0.0109486	1.37965e-06	-0.00763155	0.0466468	0.870044
genus Eubacterium rectale group	rs35398954	A	G	0.1213	-0.0901402	0.0174602	5.39946e-07	-0.0111875	0.0632781	0.859666
genus Eubacterium rectale group	rs59427698	A	G	0.2028	-0.0576035	0.0130853	5.36908e-06	-0.125418	0.0595227	0.0351124
genus Eubacterium rectale group	rs62547233	A	G	0.3072	0.0536319	0.0120201	9.89829e-06	0.0474086	0.0514357	0.356682
genus Eubacterium ruminantium group	rs10131724	C	A	0.0636	0.199832	0.0414577	2.38666e-06	0.115024	0.0779424	0.140011
genus Eubacterium ruminantium group	rs10923018	G	A	0.4722	0.0726438	0.0160924	6.79548e-06	-0.00489449	0.0468848	0.916857
genus Eubacterium ruminantium group	rs11637981	T	G	0.4841	0.073258	0.0160888	5.43676e-06	-0.0113085	0.0466881	0.808615
genus Eubacterium ruminantium group	rs13025464	C	T	0.3827	0.0737077	0.0163786	6.96835e-06	-0.00849274	0.0472336	0.857307
genus Eubacterium ruminantium group	rs139749	C	T	0.3419	-0.0845439	0.0171791	8.58836e-07	-0.0237973	0.0490204	0.627352
genus Eubacterium ruminantium group	rs16891896	G	A	0.05865	-0.174787	0.0390573	2.38122e-06	0.107166	0.0829871	0.196578
genus Eubacterium ruminantium group	rs17519472	C	T	0.1541	0.107804	0.0233984	4.7036e-06	0.0700854	0.0673619	0.29814
genus Eubacterium ruminantium group	rs209813	G	A	0.166	-0.103488	0.0236391	9.23145e-06	0.0898346	0.0657579	0.171895
genus Eubacterium ruminantium group	rs2116427	A	G	0.2565	0.0911461	0.0182353	4.67369e-07	0.0602399	0.0531045	0.256641
genus Eubacterium ruminantium group	rs2229917	A	G	0.0666	0.153538	0.0323922	2.15894e-06	-0.0575744	0.116254	0.620425
genus Eubacterium ruminantium group	rs2418654	C	T	0.4781	-0.0748879	0.0165852	6.17248e-06	-0.00689651	0.0474052	0.884332
genus Eubacterium ruminantium group	rs2817174	C	T	0.4294	-0.0734306	0.0163687	7.86955e-06	0.0462911	0.0475082	0.329867
genus Eubacterium ruminantium group	rs57340348	T	C	0.2147	-0.0979429	0.0212166	4.93276e-06	-0.027778	0.0578365	0.631024
genus Eubacterium ruminantium group	rs606117	G	A	0.332	-0.0833243	0.018056	4.81637e-06	0.0449899	0.0521428	0.388235
genus Eubacterium ruminantium group	rs6676699	T	G	0.2217	0.0888124	0.0196447	6.37984e-06	-0.0105085	0.0505787	0.835412
genus Eubacterium ruminantium group	rs7000472	G	A	0.3618	0.0762282	0.016523	4.06846e-06	0.0543107	0.0472684	0.250562
genus Eubacterium ruminantium group	rs72836424	C	T	0.09543	-0.139825	0.030069	2.62126e-06	0.0861302	0.0739802	0.24433
genus Eubacterium ruminantium group	rs73139629	A	C	0.1322	-0.115098	0.0247909	5.36204e-06	0.0329761	0.0806176	0.682508
genus Eubacterium ventriosum group	rs11617697	A	G	0.04771	-0.143349	0.0286241	7.21755e-07	-0.0211068	0.102008	0.836077
genus Eubacterium ventriosum group	rs12964517	G	A	0.3161	0.0587198	0.0123453	2.07501e-06	-0.0414274	0.05162	0.422237
genus Eubacterium ventriosum group	rs13082419	C	T	0.17	-0.0715522	0.016137	9.55983e-06	-0.00803945	0.0737751	0.913224
genus Eubacterium ventriosum group	rs16884680	G	T	0.1074	-0.0906428	0.0191909	1.73968e-06	-0.010026	0.0763958	0.895587
genus Eubacterium ventriosum group	rs35179274	C	T	0.2435	-0.0627263	0.013786	5.75798e-06	-0.0205348	0.0605215	0.734385
genus Eubacterium ventriosum group	rs3809430	T	C	0.3479	-0.0548171	0.0118426	3.5532e-06	0.0479854	0.0501438	0.338589
genus Eubacterium ventriosum group	rs57199565	T	C	0.2406	0.0783394	0.0160257	7.9704e-07	-0.0667944	0.0602451	0.267555
genus Eubacterium ventriosum group	rs66746423	C	T	0.1561	0.0751501	0.0164978	6.11139e-06	0.0383873	0.0646221	0.552493
genus Eubacterium ventriosum group	rs6704822	G	A	0.1163	-0.0739179	0.0166705	6.62232e-06	0.0186041	0.0686186	0.786296
genus Eubacterium ventriosum group	rs72783037	C	A	0.1869	0.0658926	0.0143747	6.54757e-06	-0.0585504	0.0570627	0.304858
genus Eubacterium ventriosum group	rs73615400	T	C	0.09046	-0.0956303	0.0193428	9.53608e-07	-0.0979583	0.0784002	0.211495
genus Eubacterium ventriosum group	rs73849225	T	C	0.07952	0.0975711	0.0224388	5.20907e-06	-0.13303	0.0845266	0.115528
genus Eubacterium ventriosum group	rs78250280	G	A	0.1491	0.0749762	0.0164404	3.35792e-06	0.0722552	0.0668948	0.280083
genus Eubacterium ventriosum group	rs876734	T	C	0.2893	0.0618696	0.0132532	2.88908e-06	0.116566	0.0518624	0.0246014
genus Eubacterium ventriosum group	rs9316536	T	G	0.1362	-0.0817111	0.0183121	7.8352e-06	0.0471998	0.0668991	0.480476
genus Eubacterium xylanophilum group	rs10140184	A	C	0.4125	0.0576795	0.012599	4.95861e-06	-0.000176119	0.0470147	0.997011
genus Eubacterium xylanophilum group	rs10917203	A	C	0.335	0.0612633	0.0130917	3.15152e-06	-0.0478424	0.0474837	0.313669
genus Eubacterium xylanophilum group	rs112176119	C	T	0.06461	-0.113455	0.0245762	3.32767e-06	0.0247825	0.080112	0.757056
genus Eubacterium xylanophilum group	rs13239072	G	A	0.2753	0.0687427	0.0142728	1.81782e-06	-0.00278886	0.051841	0.957097
genus Eubacterium xylanophilum group	rs17830032	G	A	0.05368	-0.160597	0.0310515	2.38891e-07	-0.189793	0.0848375	0.0252773
genus Eubacterium xylanophilum group	rs1999224	G	T	0.08847	-0.0949051	0.0203503	3.75491e-06	-0.0602053	0.0781158	0.440874
genus Eubacterium xylanophilum group	rs2012708	G	A	0.3638	-0.0573202	0.0126905	6.52544e-06	-0.0562493	0.0487951	0.249007
genus Eubacterium xylanophilum group	rs2213117	T	G	0.161	0.0877797	0.0189012	4.21328e-06	-0.0173927	0.0633413	0.783634
genus Eubacterium xylanophilum group	rs75586835	A	G	0.0666	-0.114498	0.0263455	9.38707e-06	0.203113	0.090763	0.0252313
genus Faecalibacterium	rs10927394	G	T	0.02684	-0.232262	0.0512364	7.01892e-06	0.261294	0.17139	0.12737
genus Faecalibacterium	rs114946999	C	T	0.09841	-0.0861565	0.01896	5.69574e-06	-0.0924807	0.0697797	0.185064
genus Faecalibacterium	rs11776390	T	C	0.08946	-0.078354	0.017183	6.39676e-06	-0.0829317	0.0934737	0.374961
genus Faecalibacterium	rs1271565	C	T	0.2724	-0.0576251	0.0119649	1.3017e-06	0.018739	0.0527079	0.722196
genus Faecalibacterium	rs12753492	A	C	0.1491	0.0641305	0.0149933	8.80278e-06	0.0759843	0.0734258	0.300741
genus Faecalibacterium	rs2835874	T	C	0.06958	-0.0866356	0.0196496	7.54397e-06	-0.0545901	0.125652	0.663959
genus Faecalibacterium	rs6910935	G	A	0.0537	-0.134864	0.0277032	1.37848e-06	0.131201	0.0974847	0.178346
genus Faecalibacterium	rs75499067	C	T	0.06362	0.227585	0.0465522	1.76449e-06	0.170464	0.0883438	0.0536624
genus Faecalibacterium	rs79656633	T	C	0.1054	0.145631	0.0323019	8.13561e-06	0.0327139	0.0775933	0.673311
genus Faecalibacterium	rs9536330	T	C	0.4085	-0.048317	0.010797	5.33261e-06	-0.0745064	0.0465732	0.10965
genus Family XIII AD3011 group	rs11126423	T	C	0.1133	-0.0904399	0.0196301	5.91248e-06	-0.148163	0.08136	0.0685946
genus Family XIII AD3011 group	rs11736617	G	A	0.1203	-0.0759493	0.0172101	9.02049e-06	-0.0491488	0.103272	0.634134
genus Family XIII AD3011 group	rs12812672	T	C	0.07356	-0.096065	0.020828	2.55806e-06	0.156149	0.0900932	0.0830615
genus Family XIII AD3011 group	rs149302	T	C	0.2127	-0.0645635	0.0143225	7.48187e-06	0.0361479	0.0549424	0.510587
genus Family XIII AD3011 group	rs16840310	G	A	0.3718	0.0608052	0.0122149	6.75118e-07	0.0504166	0.0470554	0.283976
genus Family XIII AD3011 group	rs16940167	C	T	0.169	0.0732552	0.0159898	3.90841e-06	0.0602519	0.058892	0.306265
genus Family XIII AD3011 group	rs17156849	G	A	0.06262	-0.112891	0.0245292	4.1917e-06	-0.24251	0.0981629	0.013493
genus Family XIII AD3011 group	rs62029761	A	G	0.06759	0.128753	0.0276002	3.89081e-06	0.0578159	0.10215	0.5714
genus Family XIII AD3011 group	rs62200412	C	T	0.171	-0.0800851	0.0163834	5.80216e-07	0.03979	0.0533056	0.455395
genus Family XIII AD3011 group	rs72730932	C	A	0.164	-0.0899559	0.0177107	6.88763e-07	0.0127858	0.0801004	0.873179
genus Family XIII AD3011 group	rs739451	C	T	0.1759	0.0649589	0.0147534	7.87807e-06	0.0771824	0.0570937	0.176422
genus Family XIII AD3011 group	rs9276029	A	G	0.168	-0.0811384	0.0185669	8.92771e-06	-0.201315	0.0599822	0.000790078
genus Family XIII AD3011 group	rs9837139	A	G	0.08151	0.10752	0.0240482	8.70803e-06	0.103313	0.0834359	0.215632
genus Family XIII UCG001	rs112362903	A	G	0.04274	-0.149047	0.0333271	7.87771e-06	0.0633057	0.132837	0.633671
genus Family XIII UCG001	rs12049454	T	C	0.3012	-0.0647298	0.0134065	1.17379e-06	0.0197579	0.0475664	0.677868
genus Family XIII UCG001	rs1426266	C	T	0.2962	0.0665521	0.0137151	1.24934e-06	-0.0492168	0.0522893	0.346582
genus Family XIII UCG001	rs3842897	G	A	0.06461	-0.112639	0.0242751	5.19709e-06	0.0630782	0.0818617	0.440976
genus Family XIII UCG001	rs62414802	C	T	0.2982	-0.0611904	0.013457	4.29181e-06	0.127357	0.0535368	0.017366
genus Family XIII UCG001	rs7119679	G	A	0.1501	-0.0809085	0.0174782	3.52493e-06	-0.0529887	0.0544712	0.330661
genus Family XIII UCG001	rs76463770	A	G	0.05169	0.19313	0.0419866	3.77477e-06	0.185533	0.136359	0.173632
genus Family XIII UCG001	rs8076666	G	A	0.1362	-0.088655	0.0198094	8.01826e-06	-0.0528293	0.0713852	0.459264
genus Flavonifractor	rs114873521	C	T	0.07654	-0.130067	0.0294087	7.12525e-06	-0.136559	0.0904217	0.13098
genus Flavonifractor	rs11811696	T	C	0.1103	-0.116063	0.0241012	2.07348e-06	0.0254478	0.0846449	0.763688
genus Flavonifractor	rs12030302	G	A	0.4911	0.0692276	0.0137467	5.60841e-07	0.0253467	0.0465202	0.585853
genus Flavonifractor	rs34066017	A	G	0.2455	0.0764294	0.0159789	1.52086e-06	0.0382227	0.057538	0.506496
genus Flavonifractor	rs806808	C	T	0.4761	-0.0667272	0.0136557	1.17972e-06	0.0228614	0.0467699	0.62498
genus Fusicatenibacter	rs10439674	A	G	0.2018	-0.0572129	0.0130007	7.68493e-06	0.0258132	0.057753	0.654905
genus Fusicatenibacter	rs167879	T	C	0.167	0.0659543	0.0148763	5.86894e-06	-0.115021	0.0653934	0.0785941
genus Fusicatenibacter	rs1864685	A	C	0.4652	-0.0494799	0.0108105	4.96158e-06	-0.00451316	0.0471086	0.923677
genus Fusicatenibacter	rs2025938	G	A	0.07654	-0.0967298	0.0205426	2.98834e-06	0.0415665	0.094395	0.659686
genus Fusicatenibacter	rs206581	A	G	0.2087	-0.0568339	0.0127894	8.95757e-06	0.0104819	0.0563803	0.852513
genus Fusicatenibacter	rs2132128	G	A	0.165	-0.0771914	0.0160344	1.07686e-06	-0.0602793	0.0769854	0.433629
genus Fusicatenibacter	rs3303	T	C	0.07654	-0.0953657	0.020407	3.93895e-06	0.0278752	0.0949573	0.769099
genus Fusicatenibacter	rs4378146	A	C	0.2416	-0.0616691	0.0125259	7.20444e-07	0.0410653	0.0532479	0.440582
genus Fusicatenibacter	rs60254196	G	A	0.4592	0.0492427	0.0109365	5.46739e-06	0.031761	0.0466194	0.495693
genus Fusicatenibacter	rs62187631	T	C	0.1402	-0.0710571	0.015924	4.54527e-06	-0.0776401	0.0588229	0.18687
genus Fusicatenibacter	rs62353480	A	G	0.171	-0.0701397	0.0145589	1.56769e-06	0.0512661	0.0617038	0.406064
genus Fusicatenibacter	rs6515626	G	A	0.06163	0.141575	0.0313559	7.28652e-06	0.0533614	0.0933008	0.567371
genus Fusicatenibacter	rs704418	C	T	0.1859	-0.0739124	0.0151073	7.77428e-07	-0.0422886	0.0703736	0.547896
genus Fusicatenibacter	rs73103914	A	G	0.1779	-0.0597324	0.0134458	8.29564e-06	0.0725363	0.0647133	0.262336
genus Fusicatenibacter	rs792108	C	T	0.3539	0.0508345	0.0113843	8.49533e-06	-0.0111583	0.0471542	0.812941
genus Fusicatenibacter	rs8028026	G	A	0.0915	0.0792146	0.0180505	8.06325e-06	0.0961469	0.0804299	0.231926
genus Fusicatenibacter	rs8063430	T	C	0.05964	-0.104026	0.022217	4.9289e-06	0.0923584	0.106492	0.385787
genus Fusicatenibacter	rs9905659	G	A	0.1879	-0.061617	0.0136576	7.30988e-06	-0.0240087	0.0600701	0.689393
genus Gordonibacter	rs13412653	A	C	0.3539	0.107597	0.0239228	8.61133e-06	-0.0409571	0.0478785	0.392308
genus Gordonibacter	rs16955299	G	A	0.0835	-0.196423	0.0433538	6.37016e-06	-0.068857	0.0781316	0.378159
genus Gordonibacter	rs322296	G	A	0.1193	0.17869	0.037722	4.0242e-06	0.00446412	0.0888886	0.959946
genus Gordonibacter	rs35042269	C	A	0.1889	-0.180293	0.0403296	8.10849e-06	-0.112864	0.0730763	0.122475
genus Gordonibacter	rs3765837	T	G	0.07853	-0.190729	0.0433608	7.16902e-06	0.00303145	0.0903595	0.973237
genus Gordonibacter	rs4596722	G	A	0.4761	-0.102908	0.0231571	9.0567e-06	-0.0429356	0.0464594	0.355407
genus Gordonibacter	rs71545975	A	G	0.173	-0.153972	0.0338918	7.03947e-06	-0.0524873	0.0617097	0.395018
genus Gordonibacter	rs72714787	C	A	0.1044	0.181405	0.0377102	1.42889e-06	0.0505883	0.068278	0.458745
genus Gordonibacter	rs72939513	A	G	0.05368	-0.21399	0.0490592	7.98197e-06	0.153389	0.105962	0.147735
genus Gordonibacter	rs7294633	T	C	0.3509	-0.12867	0.0249946	3.43764e-07	0.036283	0.0522463	0.487394
genus Gordonibacter	rs768830	A	G	0.1292	-0.149852	0.0333315	7.75586e-06	0.0173143	0.0638649	0.786307
genus Haemophilus	rs10781340	A	G	0.166	-0.0948915	0.0203221	4.32265e-06	0.0577142	0.0704152	0.412429
genus Haemophilus	rs111582866	G	A	0.1014	-0.124265	0.026016	1.27347e-06	-0.0498059	0.0824708	0.545896
genus Haemophilus	rs35509	G	A	0.07853	0.128249	0.0268779	2.00951e-06	-0.0268154	0.115373	0.816208
genus Haemophilus	rs4822728	T	C	0.4374	0.0705861	0.0151388	3.47848e-06	0.0357071	0.0463718	0.44129
genus Haemophilus	rs76022354	C	T	0.0328	0.244638	0.0505504	1.83033e-06	0.0226793	0.106276	0.831015
genus Haemophilus	rs78909003	T	C	0.0497	-0.246256	0.0503924	1.66744e-06	-0.0439402	0.102657	0.66863
genus Haemophilus	rs9328464	T	C	0.492	0.0723095	0.0148799	1.42269e-06	0.0805558	0.0466218	0.0840137
genus Haemophilus	rs9382510	C	T	0.2455	-0.093521	0.0172649	7.12049e-08	-0.0333348	0.0530625	0.529862
genus Haemophilus	rs9895850	T	C	0.0497	-0.192957	0.0416755	2.14062e-06	-0.0415084	0.113187	0.713824
genus Holdemanella	rs12513188	G	A	0.2217	0.0903906	0.0195276	4.65479e-06	-0.0177534	0.0521085	0.733329
genus Holdemanella	rs17586763	T	C	0.01789	-0.227285	0.0510135	7.71951e-06	0.0254389	0.105775	0.809943
genus Holdemanella	rs1926302	G	A	0.1531	-0.107972	0.0231421	7.50136e-06	0.0501669	0.0556786	0.367584
genus Holdemanella	rs34187114	C	A	0.166	-0.104505	0.022601	5.13499e-06	0.0236046	0.073955	0.749594
genus Holdemanella	rs35228298	G	A	0.2465	0.0934832	0.0202886	7.29844e-06	0.104165	0.0632955	0.0998275
genus Holdemanella	rs4541991	T	C	0.2356	-0.0927334	0.0194435	2.10092e-06	0.0373678	0.0495175	0.450466
genus Holdemanella	rs607782	C	T	0.3817	0.0854214	0.0172515	7.19449e-07	0.000964878	0.048182	0.984023
genus Holdemanella	rs62113381	T	C	0.159	-0.105447	0.0232029	5.53886e-06	0.0936929	0.0688217	0.173392
genus Holdemanella	rs73011279	T	C	0.2078	-0.0961669	0.0199336	1.36044e-06	-0.0577898	0.055228	0.295383
genus Holdemanella	rs75764681	T	C	0.06262	-0.283103	0.0598999	1.94272e-06	-0.0621487	0.112767	0.581549
genus Holdemanella	rs8113760	G	A	0.3519	0.078999	0.01734	4.62392e-06	0.0795759	0.0502287	0.113132
genus Holdemania	rs10885477	T	C	0.06163	-0.135137	0.0301894	8.59825e-06	0.242272	0.107333	0.023995
genus Holdemania	rs11080063	G	A	0.4662	-0.0665238	0.0149837	6.66884e-06	-0.0401294	0.047171	0.394924
genus Holdemania	rs111745969	A	G	0.07952	0.120677	0.0265781	3.70775e-06	-0.0947946	0.067664	0.161226
genus Holdemania	rs113593397	A	G	0.1024	-0.128935	0.0282526	9.35729e-06	0.0888099	0.078622	0.258653
genus Holdemania	rs116500994	G	T	0.05169	-0.13755	0.0293386	2.34477e-06	-0.00309116	0.109766	0.977533
genus Holdemania	rs12701617	A	G	0.4583	-0.0660617	0.0149427	9.51853e-06	0.0699081	0.0464929	0.132676
genus Holdemania	rs1867876	T	C	0.2942	0.0842919	0.0162192	2.7388e-07	0.0682315	0.0506362	0.177823
genus Holdemania	rs4146507	C	T	0.2217	0.079488	0.0177002	7.2297e-06	0.0360302	0.0540576	0.505081
genus Holdemania	rs6133067	T	C	0.3111	0.0910829	0.0178561	5.16928e-07	0.0382081	0.057813	0.508682
genus Holdemania	rs73139538	G	A	0.05268	-0.148594	0.0327469	7.77177e-06	-0.223999	0.13643	0.100618
genus Holdemania	rs77293403	A	G	0.04573	0.164556	0.0341775	1.77468e-06	0.142756	0.125089	0.253775
genus Holdemania	rs80149660	C	T	0.05865	-0.232987	0.0519183	6.04213e-06	0.17882	0.112894	0.113201
genus Holdemania	rs9500080	C	T	0.2346	0.0926764	0.0178886	4.08517e-07	-0.0713047	0.061606	0.247096
genus Holdemania	rs9529719	C	T	0.325	-0.074038	0.0160494	5.96664e-06	0.0547653	0.0496165	0.269692
genus Holdemania	rs967319	T	C	0.2465	0.0788638	0.0176744	8.38147e-06	-0.107201	0.0541505	0.0477397
genus Howardella	rs10048062	C	T	0.1074	-0.147352	0.0336531	8.58875e-06	-0.157278	0.0819648	0.0550035
genus Howardella	rs12452946	A	G	0.499	-0.105833	0.0228941	3.80391e-06	-0.116333	0.0464163	0.0122006
genus Howardella	rs1484873	G	A	0.0686	0.227831	0.046335	2.55918e-06	0.10243	0.0649603	0.11484
genus Howardella	rs17167098	G	A	0.1133	-0.169366	0.0352068	1.12323e-06	-0.150278	0.0675521	0.0261066
genus Howardella	rs2154047	A	C	0.0676	0.192557	0.0420093	9.97034e-06	-0.00311064	0.0817666	0.969654
genus Howardella	rs36081916	T	C	0.1113	-0.18123	0.0402987	4.70046e-06	-0.0798181	0.0826784	0.334343
genus Howardella	rs3791893	A	G	0.1233	0.147035	0.034023	9.49708e-06	-0.0168842	0.0662928	0.798961
genus Howardella	rs609430	T	G	0.339	-0.112045	0.0239328	3.34488e-06	0.09252	0.0486717	0.0573152
genus Howardella	rs672217	G	A	0.1412	0.164146	0.0349993	3.52468e-06	3.31069e-05	0.0583222	0.999547
genus Howardella	rs901099	T	G	0.3121	-0.12718	0.0250924	6.5286e-07	0.00208043	0.0506251	0.96722
genus Hungatella	rs10044993	A	C	0.1173	-0.139547	0.0316748	8.06659e-06	-0.0710586	0.0834784	0.394646
genus Hungatella	rs13128780	T	C	0.1451	-0.149725	0.0312777	1.74997e-06	-0.0299667	0.0591651	0.612511
genus Hungatella	rs13249325	T	G	0.3668	-0.100023	0.0225883	9.6917e-06	0.03772	0.046385	0.416107
genus Hungatella	rs17092615	G	A	0.1243	0.152235	0.0337867	7.37683e-06	0.00454921	0.0670206	0.945883
genus Hungatella	rs72759041	G	T	0.2346	-0.126025	0.0282242	3.86091e-06	0.0343428	0.0571713	0.54804
genus Intestinibacter	rs10805326	A	G	0.2783	-0.0775151	0.0139665	3.54544e-08	0.0757258	0.0509077	0.13688
genus Intestinibacter	rs11109097	T	C	0.3121	-0.0624272	0.0138539	5.4949e-06	-0.0256938	0.04674	0.582514
genus Intestinibacter	rs118030283	G	A	0.03777	-0.151829	0.0324471	2.67436e-06	0.153523	0.111049	0.166822
genus Intestinibacter	rs16938435	T	C	0.06064	-0.112189	0.0235439	1.80098e-06	0.020681	0.0783272	0.791754
genus Intestinibacter	rs2098844	T	C	0.4245	0.0575295	0.0128416	6.78875e-06	-0.0140944	0.0482098	0.770015
genus Intestinibacter	rs2702387	G	A	0.3519	-0.0608559	0.0132145	4.25991e-06	-0.001691	0.047048	0.971329
genus Intestinibacter	rs4327025	G	A	0.1948	-0.0810346	0.0154397	1.64327e-07	0.0309859	0.0595255	0.602682
genus Intestinibacter	rs447950	A	G	0.2992	0.0628342	0.0136652	5.6391e-06	-0.0519774	0.0477886	0.276748
genus Intestinibacter	rs478972	C	T	0.0596	0.142681	0.0297116	1.81991e-06	-0.180867	0.0803537	0.0243927
genus Intestinibacter	rs6062862	A	G	0.09443	0.0924508	0.0204658	6.6799e-06	0.0451439	0.0843625	0.592569
genus Intestinibacter	rs62430350	T	C	0.05765	0.151096	0.0351476	6.84227e-06	-0.0674735	0.123832	0.585836
genus Intestinibacter	rs68093214	C	T	0.2575	0.0662258	0.0149877	9.25763e-06	-0.0212256	0.0541777	0.695223
genus Intestinibacter	rs6875660	C	T	0.1233	0.0890455	0.0193905	3.05781e-06	0.101779	0.0975798	0.296933
genus Intestinibacter	rs893394	G	A	0.4195	0.0583322	0.0130729	7.85037e-06	-0.0102311	0.0471592	0.828249
genus Intestinibacter	rs9348442	C	T	0.08748	0.099082	0.0221625	6.25936e-06	0.0120211	0.0699837	0.863618
genus Intestinimonas	rs10262702	T	C	0.1292	0.0918017	0.0194885	2.06072e-06	0.048701	0.0704099	0.48914
genus Intestinimonas	rs11258178	A	G	0.4145	0.0660742	0.0134139	6.982e-07	0.042736	0.0464282	0.357325
genus Intestinimonas	rs12226153	A	G	0.06163	-0.151142	0.0306922	5.12165e-07	-0.207477	0.198574	0.296099
genus Intestinimonas	rs17067892	C	T	0.07654	0.107194	0.0250013	6.37926e-06	0.0921746	0.0818642	0.260189
genus Intestinimonas	rs1859797	G	A	0.496	0.060368	0.0131793	4.1223e-06	-0.0144026	0.0465625	0.75708
genus Intestinimonas	rs2276760	A	G	0.2197	-0.0685233	0.0152546	7.84061e-06	0.0515756	0.0544398	0.343442
genus Intestinimonas	rs2731794	C	T	0.05964	0.120632	0.0257529	1.91743e-06	0.227397	0.127005	0.0733804
genus Intestinimonas	rs2930225	T	G	0.2584	-0.0729524	0.0152948	1.34623e-06	-0.0259585	0.0549623	0.636715
genus Intestinimonas	rs4113676	A	C	0.06163	-0.218507	0.0490152	7.41635e-06	-0.00454107	0.19289	0.981218
genus Intestinimonas	rs4784055	T	C	0.05567	-0.175324	0.038599	8.71806e-07	0.00227432	0.106442	0.982953
genus Intestinimonas	rs62240188	G	A	0.06859	0.130074	0.0267179	2.20308e-06	-0.18175	0.0795016	0.0222474
genus Intestinimonas	rs6934519	C	T	0.2753	0.0692373	0.0151154	8.56959e-06	-0.0989806	0.0529705	0.0616794
genus Intestinimonas	rs716604	A	G	0.1879	0.0818068	0.0165992	8.56624e-07	0.0460888	0.0551616	0.403423
genus Intestinimonas	rs7170984	T	C	0.2903	-0.0658116	0.0140767	2.98353e-06	-0.0242404	0.051729	0.639352
genus Intestinimonas	rs72982915	C	T	0.04573	0.183158	0.0402743	4.91157e-06	-0.125612	0.101453	0.215666
genus Intestinimonas	rs9823439	C	T	0.4414	0.0581947	0.0131455	9.85871e-06	-0.102875	0.0466804	0.0275378
genus Lachnoclostridium	rs1031599	T	G	0.0845	0.078627	0.0175644	6.31379e-06	0.101091	0.0960718	0.292686
genus Lachnoclostridium	rs12566975	T	C	0.493	-0.0468097	0.0105787	9.57194e-06	-0.0292446	0.0464789	0.529217
genus Lachnoclostridium	rs1528479	A	G	0.3698	0.0497799	0.0111919	9.63984e-06	0.0144179	0.0480946	0.764342
genus Lachnoclostridium	rs1997204	C	T	0.0527	0.108075	0.0242022	5.97077e-06	-0.309452	0.100195	0.00201164
genus Lachnoclostridium	rs2385421	A	G	0.1044	0.0746186	0.0180734	7.13724e-06	0.00298145	0.0713368	0.966663
genus Lachnoclostridium	rs3821998	C	A	0.08847	-0.0864066	0.0192519	6.72048e-06	-0.0472127	0.0753252	0.5308
genus Lachnoclostridium	rs4738679	A	G	0.3648	0.0520267	0.011404	4.41754e-06	0.00160109	0.047586	0.973159
genus Lachnoclostridium	rs6112314	A	C	0.3966	-0.0561715	0.0108174	2.43215e-07	-0.0508702	0.0493067	0.302208
genus Lachnoclostridium	rs615997	T	C	0.499	0.0511752	0.0106491	2.0268e-06	-0.0137305	0.0462541	0.766581
genus Lachnoclostridium	rs62285313	A	G	0.08549	0.0864203	0.0181565	1.58332e-06	0.0730369	0.0785137	0.352244
genus Lachnoclostridium	rs72829893	G	T	0.06561	0.117472	0.0268103	5.57763e-06	-0.0268446	0.0762689	0.724858
genus Lachnoclostridium	rs78068103	A	G	0.09145	0.0886199	0.0194248	3.66522e-06	-0.0045361	0.072491	0.950105
genus Lachnoclostridium	rs789029	C	T	0.1889	-0.0641288	0.0137974	3.75327e-06	-0.0256997	0.0667508	0.70023
genus Lachnospiraceae FCS020 group	rs10093861	G	A	0.498	-0.0568869	0.0121152	3.05626e-06	0.064325	0.0472642	0.173524
genus Lachnospiraceae FCS020 group	rs1254846	A	G	0.0915	-0.105963	0.0232501	5.59667e-06	-0.0101477	0.0659414	0.877697
genus Lachnospiraceae FCS020 group	rs1363769	C	T	0.0328	0.200628	0.0449372	1.58161e-06	-0.235679	0.133252	0.0769485
genus Lachnospiraceae FCS020 group	rs2322265	C	T	0.2555	-0.0666305	0.0141577	5.20811e-06	-0.0145515	0.0526812	0.78238
genus Lachnospiraceae FCS020 group	rs2862811	C	T	0.4543	-0.0564927	0.0121736	3.91913e-06	0.0377562	0.0506075	0.455632
genus Lachnospiraceae FCS020 group	rs35035870	T	C	0.03579	-0.190615	0.0414403	2.62029e-06	0.112517	0.119812	0.347674
genus Lachnospiraceae FCS020 group	rs3999074	G	T	0.4781	-0.0550587	0.0121847	6.55043e-06	-0.0511698	0.0464663	0.2708
genus Lachnospiraceae FCS020 group	rs4452603	T	G	0.2863	0.0604208	0.0135965	8.98194e-06	-0.0357462	0.0524158	0.495255
genus Lachnospiraceae FCS020 group	rs7249113	G	A	0.2813	0.0679483	0.0133496	3.721e-07	0.00204168	0.0507487	0.967909
genus Lachnospiraceae FCS020 group	rs72793667	A	G	0.0835	-0.116881	0.0246589	1.63422e-06	0.117769	0.120037	0.326541
genus Lachnospiraceae FCS020 group	rs9308097	G	A	0.4523	-0.055381	0.0123659	7.47291e-06	-0.0594775	0.0463784	0.199688
genus Lachnospiraceae FCS020 group	rs9788306	C	T	0.2843	-0.062804	0.0130744	1.38618e-06	-0.0100129	0.0513435	0.84538
genus Lachnospiraceae NC2004 group	rs117467633	T	C	0.06262	-0.169687	0.0383169	9.13314e-06	0.0717835	0.120912	0.552722
genus Lachnospiraceae NC2004 group	rs12127733	G	A	0.1779	0.115182	0.0246006	3.10592e-06	0.0962772	0.0605188	0.11164
genus Lachnospiraceae NC2004 group	rs12208226	C	A	0.1064	-0.154739	0.0340372	9.74833e-06	-0.0122996	0.075262	0.870185
genus Lachnospiraceae NC2004 group	rs12863463	G	A	0.05467	-0.156365	0.0345372	6.03976e-06	-0.0325309	0.0871425	0.70892
genus Lachnospiraceae NC2004 group	rs17067076	G	A	0.07654	-0.154631	0.0352194	5.61203e-06	-0.00608833	0.0722241	0.93282
genus Lachnospiraceae NC2004 group	rs1928659	T	C	0.2495	0.102522	0.0226445	6.17234e-06	-0.0175541	0.0578415	0.761519
genus Lachnospiraceae NC2004 group	rs1929743	T	C	0.3121	0.0837206	0.0190318	9.05503e-06	-0.0156254	0.0490535	0.750077
genus Lachnospiraceae NC2004 group	rs3756315	A	G	0.339	-0.0883469	0.0188397	3.32583e-06	0.0100757	0.0508097	0.842809
genus Lachnospiraceae NC2004 group	rs6116753	G	A	0.2396	0.0994748	0.0209139	2.92247e-06	-0.0956992	0.0606941	0.114854
genus Lachnospiraceae ND3007 group	rs2861203	G	A	0.3191	0.0572304	0.0127279	7.36936e-06	-0.042492	0.050973	0.404497
genus Lachnospiraceae ND3007 group	rs72776675	T	C	0.175	-0.0647067	0.014797	8.71686e-06	-0.0455448	0.0616043	0.459717
genus Lachnospiraceae ND3007 group	rs9932954	A	G	0.4284	-0.0561864	0.0115984	1.24882e-06	0.0431069	0.0492317	0.381252
genus Lachnospiraceae NK4A136 group	rs10952110	G	T	0.4483	0.0487709	0.0109614	9.08113e-06	0.0402992	0.0468531	0.389724
genus Lachnospiraceae NK4A136 group	rs11263806	A	G	0.2783	-0.0524615	0.0116758	5.06512e-06	0.0453531	0.0489719	0.354391
genus Lachnospiraceae NK4A136 group	rs12611395	G	A	0.0895	0.0902532	0.0199652	5.83042e-06	0.000550599	0.0757736	0.994202
genus Lachnospiraceae NK4A136 group	rs160061	G	A	0.4682	-0.0513831	0.0108094	2.12197e-06	-0.123684	0.045903	0.00705018
genus Lachnospiraceae NK4A136 group	rs28540839	A	C	0.4871	0.0508285	0.0110591	9.34329e-06	0.0176861	0.0464236	0.703223
genus Lachnospiraceae NK4A136 group	rs2880566	T	C	0.1879	0.0599578	0.0134693	5.61423e-06	0.0331276	0.0656982	0.614094
genus Lachnospiraceae NK4A136 group	rs4955932	T	C	0.3956	-0.0492283	0.0109388	7.05424e-06	0.0548476	0.048038	0.253556
genus Lachnospiraceae NK4A136 group	rs59805249	T	C	0.09046	0.0936162	0.0207982	9.45388e-06	-0.00886004	0.0799931	0.911807
genus Lachnospiraceae NK4A136 group	rs68104925	T	C	0.3708	-0.0549104	0.0115385	2.36777e-06	0.00572783	0.0503307	0.909393
genus Lachnospiraceae NK4A136 group	rs7073658	G	T	0.4046	0.0499621	0.0109693	5.26914e-06	-0.0703006	0.0465242	0.130775
genus Lachnospiraceae NK4A136 group	rs73044693	A	G	0.0666	-0.10758	0.0229884	3.57256e-06	0.00728501	0.0914561	0.936511
genus Lachnospiraceae NK4A136 group	rs7616165	G	T	0.03678	-0.230542	0.0483465	2.77389e-06	0.0358043	0.149621	0.810873
genus Lachnospiraceae NK4A136 group	rs76193507	A	G	0.05666	-0.22973	0.0499776	2.93089e-06	-0.0725333	0.0824683	0.379115
genus Lachnospiraceae NK4A136 group	rs7832116	A	G	0.1461	-0.0714756	0.0151703	3.57084e-06	-0.0378324	0.0695986	0.58673
genus Lachnospiraceae NK4A136 group	rs954878	A	G	0.4503	-0.0520656	0.0109082	1.78201e-06	0.0805234	0.0481222	0.0942671
genus Lachnospiraceae UCG001	rs12131224	C	T	0.1163	0.117095	0.02591	7.39861e-06	0.0183611	0.0742774	0.804757
genus Lachnospiraceae UCG001	rs2050911	G	A	0.3042	0.0751466	0.0153934	1.10647e-06	-0.00540363	0.0490154	0.912216
genus Lachnospiraceae UCG001	rs2371284	C	T	0.2227	0.0761893	0.0170127	7.55962e-06	0.0288977	0.055187	0.600535
genus Lachnospiraceae UCG001	rs437876	T	C	0.3728	0.0784637	0.0144768	7.16556e-08	0.0687159	0.0486037	0.157421
genus Lachnospiraceae UCG001	rs4981345	T	C	0.3509	-0.0681973	0.0149831	6.08597e-06	-0.0395727	0.049299	0.422143
genus Lachnospiraceae UCG001	rs573933	T	C	0.1024	-0.107898	0.0232346	3.10506e-06	-0.073039	0.0750615	0.330526
genus Lachnospiraceae UCG001	rs62496417	T	G	0.2714	-0.0748504	0.0165681	5.87503e-06	0.0449599	0.0564174	0.4255
genus Lachnospiraceae UCG001	rs7341608	T	C	0.1899	-0.0784757	0.0177648	9.48135e-06	0.0803905	0.0682596	0.238909
genus Lachnospiraceae UCG001	rs74034332	G	A	0.04573	0.168045	0.0382637	3.3335e-06	-0.0109912	0.0964369	0.909259
genus Lachnospiraceae UCG001	rs78848836	A	G	0.0835	-0.118868	0.0259753	3.38174e-06	0.119034	0.0761453	0.117994
genus Lachnospiraceae UCG001	rs8104225	A	G	0.1491	0.0892098	0.0197665	8.04211e-06	0.0305478	0.056452	0.588419
genus Lachnospiraceae UCG001	rs9403580	C	T	0.1093	0.107801	0.0229777	3.46785e-06	-0.00832428	0.0688555	0.903774
genus Lachnospiraceae UCG001	rs985416	T	C	0.2058	-0.0970258	0.0181807	1.45589e-07	0.0219173	0.0602376	0.715972
genus Lachnospiraceae UCG004	rs11128180	A	G	0.2237	0.0648288	0.0140126	4.51742e-06	-0.0580384	0.0547561	0.28917
genus Lachnospiraceae UCG004	rs12072562	T	C	0.05169	0.133104	0.0303566	7.07375e-06	-0.041092	0.119655	0.731282
genus Lachnospiraceae UCG004	rs12673420	G	A	0.4414	0.0554351	0.0118375	2.98078e-06	-0.0159251	0.0462854	0.730799
genus Lachnospiraceae UCG004	rs12747809	A	G	0.34	0.062197	0.0125685	8.64868e-07	-0.00230368	0.051583	0.964379
genus Lachnospiraceae UCG004	rs12894272	G	A	0.3002	-0.0579792	0.0125229	4.3395e-06	0.0652758	0.0489256	0.182142
genus Lachnospiraceae UCG004	rs233486	G	A	0.1243	0.0799088	0.017766	6.28463e-06	0.0857149	0.0668843	0.200004
genus Lachnospiraceae UCG004	rs2444793	T	C	0.4702	0.0542433	0.0118188	4.77079e-06	0.00383517	0.0476499	0.93585
genus Lachnospiraceae UCG004	rs2726805	A	G	0.4085	0.0548397	0.0120844	6.30406e-06	-0.0787468	0.0468809	0.0930122
genus Lachnospiraceae UCG004	rs2882478	G	A	0.4553	-0.0577091	0.0118338	1.20812e-06	0.0164332	0.0466175	0.724454
genus Lachnospiraceae UCG004	rs35182105	A	G	0.07256	-0.109724	0.024221	4.86508e-06	0.0180489	0.103581	0.861669
genus Lachnospiraceae UCG004	rs6656451	T	C	0.4394	0.05436	0.011947	5.56775e-06	0.0194888	0.046322	0.673957
genus Lachnospiraceae UCG004	rs7629954	A	G	0.06859	0.108441	0.023825	5.77218e-06	-0.196713	0.113232	0.0823417
genus Lachnospiraceae UCG008	rs10741777	T	C	0.2614	-0.0973842	0.0194791	7.68652e-07	-0.039607	0.0501184	0.429371
genus Lachnospiraceae UCG008	rs10793103	T	C	0.3042	-0.0974344	0.0181279	9.34932e-08	0.0579087	0.0466908	0.21488
genus Lachnospiraceae UCG008	rs10801803	G	A	0.162	-0.117029	0.0243085	1.4003e-06	0.0450958	0.0661977	0.495726
genus Lachnospiraceae UCG008	rs13024781	T	C	0.497	-0.0798769	0.0168846	2.29166e-06	0.0433754	0.0465429	0.351365
genus Lachnospiraceae UCG008	rs57091572	A	G	0.1402	-0.110443	0.0235801	2.85825e-06	0.0836873	0.0685517	0.222166
genus Lachnospiraceae UCG008	rs61944774	A	G	0.05765	0.179838	0.0393797	6.34118e-06	-0.0364537	0.104209	0.726479
genus Lachnospiraceae UCG008	rs62277846	C	T	0.2356	0.102292	0.0212319	1.58891e-06	-0.0722487	0.0587873	0.219078
genus Lachnospiraceae UCG008	rs67078837	T	C	0.4583	-0.0845848	0.0170693	7.68192e-07	0.0336488	0.0469849	0.47389
genus Lachnospiraceae UCG008	rs75356640	G	A	0.08847	0.136523	0.0303128	9.83196e-06	-0.0875025	0.0704077	0.213942
genus Lachnospiraceae UCG008	rs955844	A	C	0.1998	0.112064	0.0228369	1.80992e-06	0.0963633	0.0668335	0.149347
genus Lachnospiraceae UCG010	rs10414815	C	T	0.1193	-0.10453	0.0230253	4.23975e-06	0.0954156	0.111682	0.392911
genus Lachnospiraceae UCG010	rs11192447	A	G	0.07455	0.126592	0.024345	4.68954e-07	-0.0520428	0.107281	0.6276
genus Lachnospiraceae UCG010	rs17730011	G	A	0.2187	-0.0702357	0.015706	7.84603e-06	-0.0360124	0.0564098	0.523209
genus Lachnospiraceae UCG010	rs2833528	T	C	0.3608	0.0562148	0.0127763	9.91996e-06	0.0365505	0.0480895	0.447224
genus Lachnospiraceae UCG010	rs336138	G	T	0.163	0.0779543	0.0171865	7.48411e-06	-0.100632	0.0724922	0.165084
genus Lachnospiraceae UCG010	rs4576377	C	A	0.3837	0.0572001	0.0127043	7.63062e-06	0.0302672	0.0481399	0.529523
genus Lachnospiraceae UCG010	rs72894957	G	A	0.04771	0.222263	0.0486425	5.68434e-06	-0.0414789	0.155488	0.789649
genus Lachnospiraceae UCG010	rs74315802	G	T	0.1213	0.0867262	0.0183477	3.19007e-06	0.00301484	0.0606147	0.960331
genus Lachnospiraceae UCG010	rs9981767	A	C	0.3161	0.0655062	0.0131994	9.96369e-07	-0.0478389	0.053055	0.367223
genus Lactobacillus	rs12693845	C	T	0.3569	-0.0805447	0.0177429	8.96314e-06	0.0464667	0.0477069	0.330055
genus Lactobacillus	rs1530559	G	A	0.4324	0.0804001	0.0178207	4.93106e-06	-0.0365655	0.0467911	0.434529
genus Lactobacillus	rs16861661	G	A	0.0497	-0.183147	0.038148	1.27809e-06	-0.0197531	0.0937089	0.833049
genus Lactobacillus	rs62314653	C	A	0.06262	0.187692	0.0394585	2.24383e-06	0.0787304	0.0990639	0.426762
genus Lactobacillus	rs7399658	G	A	0.2157	-0.107134	0.0221883	3.12097e-06	0.0183297	0.0604963	0.761898
genus Lactobacillus	rs768253	T	G	0.3907	-0.079195	0.0171791	4.24766e-06	0.00190733	0.0467577	0.967462
genus Lactobacillus	rs77478751	A	G	0.05368	-0.219886	0.0475759	7.32706e-06	0.00960683	0.0724015	0.89444
genus Lactobacillus	rs921925	A	C	0.2624	0.0985077	0.0203229	9.71673e-07	0.0791474	0.0567273	0.162948
genus Lactococcus	rs10417872	G	T	0.2584	-0.118306	0.024522	1.28677e-06	-0.105696	0.0512699	0.03925
genus Lactococcus	rs123059	C	T	0.2217	0.13671	0.0274694	1.26561e-06	0.00384365	0.056239	0.945511
genus Lactococcus	rs12621813	G	A	0.2823	0.108423	0.0239978	6.6083e-06	0.0260944	0.0525263	0.619338
genus Lactococcus	rs17168302	G	A	0.06561	0.191857	0.0424761	6.28608e-06	0.0821273	0.0751515	0.274472
genus Lactococcus	rs2293361	C	T	0.06461	-0.199221	0.0430969	1.39592e-06	0.058122	0.10362	0.574855
genus Lactococcus	rs4766997	C	T	0.2962	0.114599	0.023839	2.06144e-06	-0.057587	0.0467968	0.218482
genus Lactococcus	rs55910161	C	T	0.1352	0.146426	0.0307367	2.36211e-06	0.0360771	0.0742322	0.626965
genus Lactococcus	rs6674304	C	T	0.06859	0.200758	0.0442121	6.1776e-06	0.149661	0.122915	0.223375
genus Lactococcus	rs7992246	C	T	0.3469	-0.104232	0.0230786	4.44723e-06	0.0157086	0.047685	0.741836
genus Marvinbryantia	rs11620597	T	C	0.05268	0.119479	0.0271688	7.80171e-06	0.086281	0.150472	0.566374
genus Marvinbryantia	rs1187983	C	T	0.1223	-0.0935456	0.0193174	2.02428e-06	0.121047	0.0761844	0.112089
genus Marvinbryantia	rs146541147	G	A	0.07058	0.118845	0.0268423	6.86294e-06	0.056228	0.130493	0.666547
genus Marvinbryantia	rs2724813	G	A	0.2008	0.0840769	0.0167551	6.28449e-07	0.00599285	0.0546398	0.912664
genus Marvinbryantia	rs2842896	C	T	0.4722	-0.0649396	0.0131146	7.25371e-07	-0.0361908	0.0474131	0.445279
genus Marvinbryantia	rs2863363	G	A	0.3678	-0.0634861	0.0136323	3.11279e-06	0.0440395	0.0538812	0.413731
genus Marvinbryantia	rs3125832	A	C	0.2624	0.0679323	0.015012	5.02736e-06	-0.0417863	0.0556591	0.452801
genus Marvinbryantia	rs61884471	G	A	0.08449	0.124426	0.0248431	1.01163e-06	-0.0645832	0.0742339	0.384302
genus Marvinbryantia	rs72948274	A	C	0.05765	-0.126354	0.0272212	3.25912e-06	0.0208372	0.0950417	0.826461
genus Marvinbryantia	rs8006832	G	T	0.1113	-0.0952415	0.0216699	6.58082e-06	0.0593553	0.0802721	0.459649
genus Methanobrevibacter	rs10202904	G	T	0.4672	0.112811	0.0239106	3.08546e-06	0.0641711	0.0473482	0.175321
genus Methanobrevibacter	rs1334944	T	C	0.2853	0.115197	0.0255492	7.61377e-06	-0.0175069	0.0517126	0.734955
genus Methanobrevibacter	rs4802933	G	A	0.1779	0.135628	0.0308139	9.73823e-06	0.0242344	0.0550514	0.659783
genus Methanobrevibacter	rs6776814	T	C	0.08946	-0.188956	0.0419905	8.04896e-06	0.248116	0.166821	0.13693
genus Methanobrevibacter	rs76029318	T	C	0.06461	0.222849	0.0454319	1.07552e-06	-0.0623387	0.0961606	0.516807
genus Methanobrevibacter	rs894996	C	A	0.07157	0.214213	0.0456045	3.81566e-06	0.00753375	0.0910596	0.934063
genus Odoribacter	rs10093869	A	G	0.3757	-0.0577795	0.0125389	3.67443e-06	-0.0177533	0.046987	0.705554
genus Odoribacter	rs10423795	T	C	0.4066	-0.0550695	0.0121164	6.5793e-06	0.0519657	0.0478559	0.277532
genus Odoribacter	rs28417404	A	G	0.169	-0.0726896	0.0161372	3.68036e-06	-0.0653734	0.0785295	0.405145
genus Odoribacter	rs4793970	A	G	0.3012	-0.0576329	0.0129154	6.02698e-06	0.0146893	0.0483673	0.761355
genus Odoribacter	rs6856150	A	G	0.1183	-0.0881922	0.0194146	6.05954e-06	-0.0949267	0.0708216	0.180127
genus Odoribacter	rs74553962	T	G	0.06262	0.121449	0.0264106	9.48681e-06	-0.013359	0.0880381	0.879391
genus Odoribacter	rs77779484	G	A	0.05865	-0.133489	0.0268526	6.56251e-07	0.10272	0.0972364	0.290788
genus Olsenella	rs1035588	A	G	0.3827	-0.108148	0.0236848	4.85501e-06	0.0544333	0.0481053	0.257826
genus Olsenella	rs17148768	G	A	0.2117	0.140434	0.0295602	2.19842e-06	-0.0213602	0.0621822	0.731215
genus Olsenella	rs2759329	A	G	0.34	0.111131	0.0237218	3.43202e-06	0.0746524	0.0480244	0.120073
genus Olsenella	rs35225860	A	G	0.05666	-0.223604	0.0482391	3.87044e-06	0.0289516	0.119884	0.809169
genus Olsenella	rs6046522	C	T	0.2863	0.122938	0.0269928	4.48456e-06	0.00392407	0.0595188	0.947434
genus Olsenella	rs61090148	A	G	0.4225	-0.104783	0.0231343	6.43724e-06	-0.0399273	0.0469064	0.394652
genus Olsenella	rs62112538	C	T	0.08052	-0.19943	0.0407033	1.1882e-06	0.0599117	0.0741552	0.419135
genus Olsenella	rs72691585	C	A	0.06859	-0.249079	0.0520814	2.95291e-06	0.00891613	0.0683035	0.896142
genus Olsenella	rs7540303	C	T	0.4215	0.108044	0.023638	5.32023e-06	0.0074321	0.0480305	0.877028
genus Olsenella	rs8066522	A	G	0.3469	0.106529	0.0240379	9.70085e-06	0.0788112	0.0494746	0.111169
genus Olsenella	rs9460691	C	A	0.2167	0.119966	0.0268645	7.2835e-06	0.00739679	0.0592714	0.900686
genus Oscillibacter	rs11627628	T	C	0.07256	0.143961	0.0290223	1.00921e-06	0.0459142	0.0876558	0.600417
genus Oscillibacter	rs11990279	T	C	0.2396	-0.0824934	0.0180457	4.94299e-06	-0.0497399	0.0580978	0.39192
genus Oscillibacter	rs12649930	T	G	0.09443	0.121589	0.0259612	4.09383e-06	-0.0460005	0.0770017	0.550242
genus Oscillibacter	rs133832	A	C	0.3131	-0.0795527	0.0162411	1.1472e-06	0.034477	0.0515516	0.503633
genus Oscillibacter	rs16866406	A	G	0.1392	0.0988765	0.0208795	3.07822e-06	-0.0427011	0.0642462	0.506276
genus Oscillibacter	rs16934185	A	G	0.1044	-0.129568	0.028157	4.38036e-06	-0.0473615	0.0764764	0.535721
genus Oscillibacter	rs234108	A	G	0.4801	0.0749553	0.0152632	9.16326e-07	-0.0782914	0.0471958	0.0971427
genus Oscillibacter	rs36095275	C	T	0.3618	-0.0752368	0.0156861	1.39627e-06	0.0501761	0.0471792	0.287545
genus Oscillibacter	rs4506202	G	A	0.4841	0.0711323	0.0152261	3.20826e-06	0.00932999	0.0465418	0.841117
genus Oscillibacter	rs61883564	A	G	0.1243	-0.101351	0.0221016	3.38712e-06	0.085099	0.0676286	0.208273
genus Oscillibacter	rs75453768	G	T	0.08648	0.12212	0.0268629	5.34737e-06	-0.0125635	0.0781468	0.872276
genus Oscillibacter	rs761240	G	T	0.0666	0.17664	0.0388812	2.0384e-06	-0.222359	0.109947	0.043133
genus Oscillibacter	rs9393920	G	A	0.4354	0.0744662	0.0151081	9.92247e-07	0.0180816	0.0476521	0.704354
genus Oscillospira	rs12206468	G	A	0.06362	-0.133016	0.0269733	1.04222e-06	-0.00483196	0.0867023	0.955557
genus Oscillospira	rs12925026	T	C	0.07256	0.13559	0.030678	9.31022e-06	-0.0281323	0.100245	0.77899
genus Oscillospira	rs1954532	C	T	0.2087	0.0826246	0.0175252	2.26772e-06	0.057554	0.0581758	0.32251
genus Oscillospira	rs28889936	A	C	0.1083	0.114051	0.0252838	3.36589e-06	0.0968878	0.0786856	0.218201
genus Oscillospira	rs62422654	C	T	0.1471	0.0898456	0.0198088	6.46755e-06	-0.0628673	0.0572098	0.271816
genus Oscillospira	rs72866977	A	C	0.06958	-0.130569	0.0281674	5.62704e-06	0.039179	0.0869249	0.65219
genus Oscillospira	rs751183	C	T	0.2455	0.0774322	0.0172216	6.85125e-06	0.0130589	0.0601891	0.828236
genus Oscillospira	rs8076323	A	G	0.2575	0.0715392	0.0156539	5.61319e-06	-0.00781694	0.0493599	0.874168
genus Oxalobacter	rs10464997	G	A	0.1531	0.137691	0.0294804	3.29754e-06	-0.00930394	0.0599383	0.876644
genus Oxalobacter	rs11108500	A	G	0.07654	-0.199099	0.0427327	3.74283e-06	0.0797086	0.0832204	0.338163
genus Oxalobacter	rs111966731	T	C	0.07157	0.213114	0.047162	7.29861e-06	-0.00702546	0.0829495	0.932503
genus Oxalobacter	rs12002250	A	C	0.05964	0.217122	0.0466317	1.41504e-06	0.100794	0.114695	0.37951
genus Oxalobacter	rs1569853	T	C	0.1382	-0.138078	0.0296981	3.64502e-06	-0.04382	0.0706621	0.535169
genus Oxalobacter	rs36057338	G	T	0.07555	0.207847	0.0421439	8.79812e-07	0.0538079	0.129955	0.678838
genus Oxalobacter	rs3862635	C	T	0.07853	-0.172142	0.0394026	9.18692e-06	0.0326539	0.0806361	0.685512
genus Oxalobacter	rs4428215	G	A	0.2604	0.130293	0.0242237	7.51069e-08	0.00922786	0.0532431	0.862403
genus Oxalobacter	rs6000536	C	T	0.2107	-0.130992	0.0253804	2.06054e-07	-0.07275	0.062072	0.241187
genus Oxalobacter	rs6993398	G	A	0.1531	0.127217	0.0278855	7.12771e-06	-0.0421895	0.0598229	0.480661
genus Oxalobacter	rs736744	T	C	0.4155	-0.117882	0.0211262	2.57472e-08	0.0603829	0.0468311	0.197268
genus Parabacteroides	rs115602804	G	A	0.0666	0.10308	0.0222736	1.93059e-06	-0.0214803	0.0751152	0.774906
genus Parabacteroides	rs4236095	A	G	0.1252	-0.0761961	0.0157042	1.93143e-06	0.00454706	0.0762758	0.952463
genus Parabacteroides	rs60884758	C	T	0.165	-0.0702667	0.0142249	5.7069e-07	-0.0436373	0.0607544	0.472599
genus Parabacteroides	rs6657302	T	C	0.05169	-0.10452	0.0225521	9.75708e-06	-0.00368088	0.0949625	0.969081
genus Parabacteroides	rs7298818	C	T	0.07654	0.0888832	0.0200902	8.53631e-06	-0.0578888	0.0767656	0.450791
genus Paraprevotella	rs10842464	C	T	0.4185	0.0758215	0.0172568	6.59721e-06	-0.0547543	0.0507023	0.280179
genus Paraprevotella	rs140997932	T	C	0.06461	-0.162376	0.0354178	2.1112e-06	0.0663121	0.101405	0.513153
genus Paraprevotella	rs145020347	A	G	0.1392	-0.12465	0.0262323	4.03005e-06	-0.0740976	0.0660804	0.26215
genus Paraprevotella	rs17109926	A	G	0.1879	-0.0988335	0.0216172	6.75274e-06	0.026305	0.0520167	0.613064
genus Paraprevotella	rs17785622	A	G	0.05964	0.248065	0.0524304	1.92659e-06	0.107715	0.120853	0.372774
genus Paraprevotella	rs2081023	A	G	0.1024	-0.122561	0.0236507	2.63797e-07	0.00155067	0.0663452	0.981353
genus Paraprevotella	rs3008582	T	C	0.1322	0.10572	0.0227246	4.35993e-06	-0.00383578	0.0587955	0.947984
genus Paraprevotella	rs3801748	G	A	0.3459	0.0779721	0.0171691	5.20176e-06	-0.000823129	0.0481671	0.986366
genus Paraprevotella	rs4756632	G	T	0.09344	-0.138905	0.0289897	3.81751e-06	-0.102665	0.0687205	0.13519
genus Paraprevotella	rs4767113	C	T	0.2873	0.0882466	0.018382	2.14358e-06	0.0196569	0.049503	0.691305
genus Paraprevotella	rs7240324	T	G	0.1909	-0.10229	0.0226948	5.95895e-06	0.048726	0.0538077	0.36517
genus Paraprevotella	rs9602779	A	C	0.173	-0.106692	0.0220264	6.9274e-07	0.131523	0.0539471	0.014769
genus Paraprevotella	rs9900242	A	G	0.3608	-0.0852967	0.0175212	1.14067e-06	-0.0625355	0.0488452	0.200446
genus Parasutterella	rs10899911	A	G	0.2724	-0.0717102	0.0148151	1.15271e-06	0.0390182	0.0548921	0.477198
genus Parasutterella	rs11715853	G	A	0.3141	-0.0662952	0.0146114	6.22917e-06	0.00347016	0.0509291	0.945677
genus Parasutterella	rs2090816	C	A	0.1571	-0.0840967	0.0177315	2.89714e-06	-0.0277796	0.0606563	0.646964
genus Parasutterella	rs35055552	T	C	0.07753	0.109554	0.0235433	3.3485e-06	-0.016859	0.0673488	0.802336
genus Parasutterella	rs55877868	A	C	0.09642	-0.104458	0.0228089	2.87071e-06	-0.026925	0.0774379	0.728066
genus Parasutterella	rs62273907	A	G	0.0497	0.229468	0.0502262	5.88383e-06	-0.107905	0.0926731	0.244279
genus Parasutterella	rs6809952	G	A	0.2734	-0.0684957	0.0150892	8.13355e-06	-0.0892406	0.0527294	0.0905649
genus Parasutterella	rs6828768	C	T	0.5	0.0636852	0.0132645	1.78328e-06	-0.0677025	0.0464801	0.145229
genus Parasutterella	rs7303158	C	T	0.4423	0.0646859	0.0134256	1.32776e-06	0.0204592	0.0466296	0.660835
genus Parasutterella	rs7311004	C	T	0.3757	0.0617522	0.0136438	5.92052e-06	0.0146212	0.0467484	0.75446
genus Parasutterella	rs7572229	A	G	0.4901	-0.066273	0.0132736	6.31699e-07	0.0400871	0.0464672	0.388305
genus Parasutterella	rs78383039	T	C	0.0666	-0.146315	0.0297119	1.57438e-06	0.0141315	0.116892	0.903775
genus Parasutterella	rs8039785	G	T	0.4523	-0.0618345	0.0133	3.62093e-06	-0.0441227	0.0463324	0.340941
genus Parasutterella	rs823424	G	A	0.2097	-0.0713448	0.0156958	4.95291e-06	0.0616509	0.053325	0.247626
genus Peptococcus	rs10031059	C	T	0.2207	0.121167	0.0225844	1.23637e-07	-0.0565593	0.0547588	0.301659
genus Peptococcus	rs11001941	G	A	0.06759	-0.195611	0.0392217	1.32859e-06	-0.0403226	0.0821294	0.623452
genus Peptococcus	rs12069354	C	T	0.0666	0.16763	0.0379501	9.28346e-06	0.112707	0.0959989	0.240376
genus Peptococcus	rs2054133	A	G	0.4742	-0.0895433	0.0188332	2.14166e-06	0.0407291	0.0485568	0.401585
genus Peptococcus	rs36121075	A	G	0.1282	-0.14067	0.030628	6.98715e-06	-0.0279473	0.0621433	0.65291
genus Peptococcus	rs413827	G	A	0.2127	0.110229	0.0237523	3.30088e-06	-0.104868	0.0542022	0.0530213
genus Peptococcus	rs5770862	T	C	0.0666	0.162018	0.0356813	3.21959e-06	0.0592636	0.0800032	0.458835
genus Peptococcus	rs6918730	A	G	0.0974	-0.135311	0.0289742	1.14731e-06	0.150023	0.0979046	0.125438
genus Peptococcus	rs7033353	G	T	0.4195	-0.090152	0.018995	2.21958e-06	-0.0323353	0.0464484	0.486331
genus Peptococcus	rs72850165	T	C	0.1083	-0.134304	0.0300423	5.74156e-06	0.137431	0.0871979	0.115006
genus Peptococcus	rs74592222	G	A	0.1173	0.137957	0.0302965	8.55342e-06	0.00765085	0.0728359	0.916342
genus Peptococcus	rs77681628	C	T	0.05865	0.200307	0.0387328	2.68838e-07	0.0486197	0.0849482	0.567087
genus Phascolarctobacterium	rs11929846	T	C	0.2097	-0.0697199	0.0157969	8.88423e-06	-0.0403563	0.0543633	0.457878
genus Phascolarctobacterium	rs12618201	A	G	0.3469	0.0641657	0.0138202	3.37699e-06	0.0398938	0.0466663	0.392621
genus Phascolarctobacterium	rs1264476	G	T	0.1998	-0.0767335	0.0166041	4.29566e-06	0.125599	0.0595324	0.0348795
genus Phascolarctobacterium	rs56069061	G	A	0.1014	-0.111306	0.0230694	1.87176e-06	-0.0666726	0.093263	0.474678
genus Phascolarctobacterium	rs56157888	A	C	0.17	0.0954864	0.0193976	1.08505e-06	-0.0429734	0.0560221	0.443034
genus Phascolarctobacterium	rs74540770	G	A	0.06461	-0.121014	0.0258621	3.60272e-06	-0.12776	0.0858344	0.136632
genus Phascolarctobacterium	rs75882962	T	C	0.167	0.0968661	0.0190575	3.18985e-07	0.039513	0.0700788	0.572866
genus Phascolarctobacterium	rs7982713	G	A	0.2286	0.0726921	0.0163201	9.72165e-06	0.0751271	0.0518909	0.147676
genus Prevotella7	rs118038478	A	G	0.07555	0.205676	0.0468917	7.85416e-06	0.0257488	0.0917789	0.779053
genus Prevotella7	rs12124567	A	G	0.2624	-0.121281	0.0275017	9.48986e-06	0.10439	0.0583492	0.0736055
genus Prevotella7	rs12195431	T	C	0.07853	0.196528	0.0442322	8.72811e-06	0.0370343	0.0784294	0.636785
genus Prevotella7	rs2240542	C	T	0.2575	0.12085	0.0261776	4.8415e-06	-0.0836938	0.0525024	0.110915
genus Prevotella7	rs2918132	T	C	0.3678	0.114648	0.0254916	6.42407e-06	-0.0459288	0.0479084	0.33772
genus Prevotella7	rs430270	A	C	0.2008	0.139155	0.0297055	2.86847e-06	0.0753081	0.0590921	0.202514
genus Prevotella7	rs57404562	C	A	0.1799	0.155486	0.0316057	6.2157e-07	-0.0936346	0.0693666	0.177063
genus Prevotella7	rs79263163	A	C	0.1849	-0.143982	0.031501	7.51052e-06	0.0191888	0.0578786	0.740241
genus Prevotella7	rs9426434	T	C	0.2734	-0.123657	0.0278514	9.71717e-06	-0.0516364	0.0488938	0.290926
genus Prevotella7	rs9608249	A	G	0.171	-0.158213	0.0336317	2.06685e-06	-0.0667611	0.0744548	0.369897
genus Prevotella7	rs9959718	G	A	0.2495	0.133012	0.0275361	1.9006e-06	-0.165637	0.0589303	0.00494288
genus Prevotella9	rs111509883	T	C	0.08449	0.171131	0.0347624	1.24388e-06	-0.0885349	0.0745388	0.234924
genus Prevotella9	rs11685699	C	T	0.0825	-0.141357	0.0295665	2.02554e-06	0.16386	0.087025	0.0597132
genus Prevotella9	rs117271932	A	G	0.04672	0.208089	0.0440393	2.81722e-06	-0.0634928	0.101488	0.531566
genus Prevotella9	rs12648235	T	C	0.1571	0.0785902	0.0177676	7.39078e-06	0.125897	0.0549686	0.0220019
genus Prevotella9	rs1304512	G	A	0.2187	0.0761593	0.0165885	5.29078e-06	-0.0192559	0.0522516	0.712484
genus Prevotella9	rs2104588	C	T	0.1193	-0.105558	0.023773	8.1298e-06	0.118763	0.100856	0.238973
genus Prevotella9	rs2495052	A	G	0.1789	0.0838978	0.0188523	8.9714e-06	-0.094714	0.0652842	0.146837
genus Prevotella9	rs2683313	G	A	0.3082	0.0724576	0.0151603	1.68896e-06	-0.0569295	0.0499958	0.254834
genus Prevotella9	rs4968431	G	T	0.3638	0.0640113	0.0144162	8.5844e-06	-0.0853097	0.0483142	0.0774408
genus Prevotella9	rs7237249	C	T	0.1352	-0.0823764	0.0182126	8.93305e-06	-0.0611343	0.0593474	0.302958
genus Prevotella9	rs72815774	T	C	0.07058	-0.176186	0.0393068	8.78294e-06	0.0820786	0.0980634	0.402596
genus Prevotella9	rs746764	T	C	0.173	-0.0915771	0.0193245	2.04e-06	0.0522159	0.0567592	0.357596
genus Prevotella9	rs7976209	T	C	0.167	-0.0870786	0.0197951	7.2835e-06	0.0486085	0.0638624	0.44657
genus Prevotella9	rs9428102	A	G	0.2366	-0.0778845	0.0176068	4.61732e-06	0.0335251	0.0560683	0.549885
genus Prevotella9	rs9613013	G	A	0.1451	0.0917591	0.0202697	6.10408e-06	-0.00102295	0.0710579	0.988514
genus Rikenellaceae RC9 gut group	rs12501673	A	G	0.325	0.116395	0.0262253	6.28985e-06	-0.076195	0.0524118	0.146008
genus Rikenellaceae RC9 gut group	rs17032291	T	C	0.1412	-0.169579	0.0368251	6.60998e-06	-0.0711234	0.0702487	0.311322
genus Rikenellaceae RC9 gut group	rs17582787	A	G	0.1292	-0.157739	0.0339924	3.55378e-06	-0.00607485	0.0623825	0.922424
genus Rikenellaceae RC9 gut group	rs2074881	T	C	0.1789	-0.142236	0.032391	9.44778e-06	-0.034284	0.068762	0.618069
genus Rikenellaceae RC9 gut group	rs2900503	T	G	0.171	0.172329	0.0326671	1.55282e-07	0.000659925	0.0631441	0.991661
genus Rikenellaceae RC9 gut group	rs2998141	C	T	0.2217	0.136346	0.0293073	4.42374e-06	-0.0813666	0.0548441	0.137916
genus Rikenellaceae RC9 gut group	rs4270579	A	G	0.3042	0.118021	0.0271041	5.45645e-06	0.0103001	0.049509	0.835193
genus Rikenellaceae RC9 gut group	rs4717843	G	T	0.3618	-0.119376	0.0260548	4.71726e-06	-0.0833322	0.0465403	0.0733669
genus Rikenellaceae RC9 gut group	rs7712231	A	G	0.165	0.156284	0.0350462	7.9704e-06	-0.0632094	0.0683558	0.355116
genus Rikenellaceae RC9 gut group	rs80309088	G	A	0.1292	0.17405	0.0383423	4.55638e-06	0.0479618	0.0715084	0.502402
genus Rikenellaceae RC9 gut group	rs9887954	G	A	0.4364	-0.114849	0.0249013	4.80806e-06	0.0750229	0.0471717	0.11174
genus Romboutsia	rs10279978	A	G	0.3479	-0.0622202	0.0127675	1.17009e-06	-0.0275286	0.0500777	0.582514
genus Romboutsia	rs11221428	T	C	0.1551	-0.0726779	0.0158263	6.48649e-06	0.0276051	0.0553186	0.617766
genus Romboutsia	rs16843578	C	T	0.0825	-0.0875276	0.0196779	5.08124e-06	0.18072	0.103814	0.0817184
genus Romboutsia	rs28603357	T	C	0.06362	-0.214911	0.0474739	8.52236e-06	-0.00936865	0.167838	0.955485
genus Romboutsia	rs34302036	G	A	0.4145	-0.0550261	0.0120835	5.87665e-06	-0.038636	0.0469264	0.410319
genus Romboutsia	rs61841503	G	A	0.1372	0.092888	0.0171454	3.99595e-08	0.00856531	0.068851	0.900996
genus Romboutsia	rs62504452	A	G	0.166	-0.0710048	0.0156654	4.65833e-06	-0.0527325	0.0670399	0.431526
genus Romboutsia	rs7109293	A	G	0.09245	0.0919112	0.0205738	6.98361e-06	0.0952382	0.07261	0.189641
genus Romboutsia	rs75200530	T	G	0.04672	-0.190644	0.0421065	5.06559e-06	-0.0789775	0.136287	0.562256
genus Romboutsia	rs75987356	G	A	0.06859	-0.129578	0.0280454	6.70795e-06	-0.00551769	0.0870035	0.949433
genus Romboutsia	rs77702691	A	G	0.1024	-0.094406	0.0208544	7.3697e-06	-0.0502159	0.0821267	0.540905
genus Romboutsia	rs9389266	T	G	0.169	0.0722815	0.0162353	9.38469e-06	0.00168477	0.0609735	0.977956
genus Romboutsia	rs9567264	C	T	0.3201	0.0580018	0.0127495	5.75692e-06	0.0784476	0.0492159	0.110948
genus Roseburia	rs12740451	T	C	0.1252	0.0697527	0.0153607	7.3426e-06	0.0261215	0.0680098	0.700916
genus Roseburia	rs16910295	T	C	0.06064	-0.0980434	0.020957	2.91112e-06	-0.0503881	0.103472	0.626275
genus Roseburia	rs2160994	C	T	0.3797	-0.0550687	0.0112481	9.6984e-07	-0.0084601	0.0490199	0.862978
genus Roseburia	rs2943022	T	C	0.4602	0.0493786	0.0106763	4.11405e-06	0.0158429	0.0471359	0.736787
genus Roseburia	rs302266	T	C	0.1203	-0.0777312	0.0172985	8.12587e-06	-0.0961348	0.0692516	0.165078
genus Roseburia	rs329182	T	C	0.1571	0.0690327	0.0152884	5.90147e-06	0.0893775	0.0632632	0.157718
genus Roseburia	rs55858165	A	C	0.07753	0.179284	0.0404954	9.98964e-06	0.163571	0.121786	0.17924
genus Roseburia	rs57466170	C	T	0.08648	0.0741405	0.0171601	8.30099e-06	0.140615	0.0880885	0.110425
genus Roseburia	rs6445851	A	G	0.4006	0.0497336	0.0108158	3.5272e-06	0.0750802	0.0478558	0.116675
genus Roseburia	rs6930661	C	T	0.07555	-0.0961587	0.0204975	2.47942e-06	0.050821	0.0967537	0.5994
genus Roseburia	rs75326254	C	T	0.06362	-0.104628	0.0230897	7.50205e-06	0.109614	0.0984313	0.265445
genus Roseburia	rs78753150	A	C	0.05865	0.0968739	0.0214067	9.98321e-06	0.0508231	0.0773727	0.51127
genus Roseburia	rs9300744	C	T	0.2386	-0.0588452	0.0126228	4.75116e-06	-0.0161305	0.0603717	0.789325
genus Ruminiclostridium5	rs10827477	A	G	0.3151	-0.0547387	0.0115163	2.1918e-06	0.0372599	0.0486128	0.443401
genus Ruminiclostridium5	rs113753996	T	C	0.1372	0.0820689	0.0174463	3.98896e-06	-0.0129599	0.0598402	0.828539
genus Ruminiclostridium5	rs1223978	C	T	0.4801	-0.0484169	0.0108254	8.16188e-06	-0.0532445	0.0467621	0.25486
genus Ruminiclostridium5	rs1492620	T	C	0.08052	-0.0830505	0.0180073	3.52574e-06	-0.0590075	0.0694427	0.395475
genus Ruminiclostridium5	rs2482038	C	A	0.4384	0.0518991	0.0108777	1.70314e-06	-0.00716193	0.0471356	0.879232
genus Ruminiclostridium5	rs2791343	T	C	0.34	0.051717	0.0113369	5.53962e-06	-0.0566195	0.0473374	0.231664
genus Ruminiclostridium5	rs2833828	G	A	0.4533	0.0489617	0.0108702	6.81648e-06	0.00375001	0.0471532	0.936612
genus Ruminiclostridium5	rs4955951	A	G	0.09245	-0.0713749	0.0165826	9.9552e-06	0.00256153	0.072147	0.971678
genus Ruminiclostridium5	rs6121460	G	A	0.08052	0.0932955	0.0199206	2.64107e-06	-0.0118849	0.0851342	0.888975
genus Ruminiclostridium5	rs79968837	A	G	0.06859	-0.0950311	0.0193507	1.14623e-06	0.0176855	0.105624	0.867026
genus Ruminiclostridium5	rs8053158	G	A	0.1203	0.0740543	0.0159151	5.89807e-06	0.000708394	0.0711531	0.992056
genus Ruminiclostridium6	rs10829821	T	C	0.08549	-0.097606	0.0216072	3.47144e-06	-0.155367	0.0806538	0.0540617
genus Ruminiclostridium6	rs116969552	A	G	0.03579	-0.166823	0.0376681	9.15946e-06	0.12362	0.139886	0.376845
genus Ruminiclostridium6	rs11992182	A	C	0.2883	0.0625299	0.0137876	4.64836e-06	-0.0224794	0.0557387	0.686727
genus Ruminiclostridium6	rs1756364	G	T	0.1213	0.0999189	0.0197169	2.53653e-07	0.026837	0.07024	0.702406
genus Ruminiclostridium6	rs2548459	C	T	0.4702	0.0554866	0.0122755	6.40206e-06	-0.0149258	0.0471173	0.751412
genus Ruminiclostridium6	rs35362464	C	A	0.1511	0.0720077	0.0165387	8.99146e-06	0.0382379	0.0668591	0.567377
genus Ruminiclostridium6	rs61060922	T	G	0.04473	0.15913	0.0322283	1.08648e-06	-0.0798966	0.130339	0.539882
genus Ruminiclostridium6	rs663262	C	T	0.0517	0.13498	0.0310715	3.39414e-06	-0.11258	0.12998	0.386417
genus Ruminiclostridium6	rs67479537	T	C	0.07952	0.118994	0.026487	9.30208e-06	0.0725906	0.108507	0.503498
genus Ruminiclostridium6	rs71414120	T	G	0.07654	0.200894	0.0406434	1.07696e-06	0.0418138	0.105612	0.692166
genus Ruminiclostridium6	rs72991535	T	G	0.05964	0.135604	0.0295174	4.9537e-06	-0.25357	0.12671	0.0453733
genus Ruminiclostridium6	rs73176030	T	C	0.3181	0.058665	0.013208	7.28887e-06	0.0146493	0.0520433	0.778341
genus Ruminiclostridium6	rs77193512	A	G	0.167	0.0736533	0.0153163	1.29587e-06	0.151253	0.0517661	0.00347945
genus Ruminiclostridium6	rs792058	G	A	0.4274	0.0554234	0.0125423	8.57946e-06	-0.0138076	0.0470292	0.769067
genus Ruminiclostridium6	rs79968172	G	A	0.05567	0.11614	0.0243083	1.66054e-06	0.100578	0.0992047	0.31066
genus Ruminiclostridium6	rs9555756	A	C	0.1243	-0.0804138	0.0176692	7.10133e-06	-0.00965375	0.0832981	0.907737
genus Ruminiclostridium9	rs115044523	G	A	0.09145	-0.0980026	0.0202616	2.37203e-06	0.061722	0.128056	0.629812
genus Ruminiclostridium9	rs12040548	G	T	0.3111	0.0570422	0.0122359	3.14869e-06	-0.0303956	0.0522412	0.56068
genus Ruminiclostridium9	rs6082461	C	A	0.2068	-0.0586425	0.0131004	4.86598e-06	0.0934566	0.0574385	0.103721
genus Ruminiclostridium9	rs7137760	C	T	0.4145	0.050797	0.0112182	7.06903e-06	-0.0444955	0.0465662	0.339309
genus Ruminiclostridium9	rs74303178	T	C	0.3201	0.0532742	0.0119274	7.91571e-06	0.00715848	0.0499013	0.885933
genus Ruminiclostridium9	rs78191726	T	C	0.09046	0.0944998	0.0210206	7.58281e-06	0.069457	0.0893284	0.436837
genus Ruminiclostridium9	rs918449	G	A	0.0696	0.0950908	0.0197177	2.55994e-06	0.0551748	0.089373	0.537001
genus Ruminiclostridium9	rs9522712	T	C	0.1451	0.0699728	0.0154939	4.65961e-06	0.00613411	0.0652908	0.925148
genus Ruminiclostridium9	rs9809789	C	T	0.168	-0.0717454	0.0159673	8.71967e-06	0.022736	0.0602226	0.705778
genus Ruminococcaceae NK4A214 group	rs11241747	T	C	0.3907	-0.0533858	0.0120035	6.58977e-06	-0.120815	0.0510513	0.0179556
genus Ruminococcaceae NK4A214 group	rs11586410	G	A	0.1342	-0.0863422	0.0169937	3.66277e-07	0.0545194	0.0646327	0.398933
genus Ruminococcaceae NK4A214 group	rs12642039	C	T	0.3658	0.0553003	0.0119397	3.43005e-06	0.108765	0.0482693	0.0242399
genus Ruminococcaceae NK4A214 group	rs12731	A	G	0.4513	-0.0527684	0.0115053	4.87237e-06	-0.0303073	0.0478439	0.526432
genus Ruminococcaceae NK4A214 group	rs13087692	G	T	0.3052	-0.0574623	0.012594	8.69221e-06	0.056381	0.0508416	0.26745
genus Ruminococcaceae NK4A214 group	rs136761	A	G	0.4294	0.0587521	0.0119155	8.15192e-07	-0.0669096	0.0481971	0.165062
genus Ruminococcaceae NK4A214 group	rs147475196	A	G	0.07753	-0.133769	0.0295196	4.72498e-06	0.00432287	0.0754589	0.954316
genus Ruminococcaceae NK4A214 group	rs35559912	T	C	0.06561	-0.0925071	0.0203674	4.89024e-06	-0.152995	0.0713288	0.0319588
genus Ruminococcaceae NK4A214 group	rs4814689	C	T	0.0666	-0.1083	0.0230708	4.55187e-06	0.0707673	0.112004	0.527498
genus Ruminococcaceae NK4A214 group	rs5994253	A	G	0.1461	-0.0811302	0.0157621	2.35185e-07	-0.0779553	0.0663718	0.240185
genus Ruminococcaceae NK4A214 group	rs62027366	T	C	0.2296	0.0615389	0.0137612	6.58461e-06	0.0761859	0.0580142	0.189106
genus Ruminococcaceae NK4A214 group	rs6681678	T	C	0.0497	0.100174	0.024	9.0494e-06	0.114267	0.128701	0.374622
genus Ruminococcaceae NK4A214 group	rs7573569	T	C	0.07157	0.107739	0.0233638	3.23139e-06	0.11898	0.0970121	0.220032
genus Ruminococcaceae UCG002	rs10916131	C	T	0.1382	-0.069333	0.0146753	2.87495e-06	0.0573861	0.0630923	0.363056
genus Ruminococcaceae UCG002	rs10927423	C	A	0.1829	-0.0713617	0.0147712	8.49513e-07	-0.0140796	0.0605102	0.816009
genus Ruminococcaceae UCG002	rs10964441	G	A	0.05268	-0.14906	0.034486	7.45109e-06	-0.0446524	0.0761126	0.557431
genus Ruminococcaceae UCG002	rs113147300	A	G	0.1322	-0.075842	0.0164562	7.69148e-06	0.0803095	0.0676541	0.235204
genus Ruminococcaceae UCG002	rs11607472	A	G	0.1074	-0.0780229	0.0176325	7.18671e-06	0.216435	0.0923765	0.0191311
genus Ruminococcaceae UCG002	rs116974815	C	A	0.05765	-0.189731	0.0396566	2.02516e-06	0.0775099	0.0917352	0.398149
genus Ruminococcaceae UCG002	rs11750293	G	T	0.2813	-0.0578304	0.0120512	1.76137e-06	-0.0978791	0.048168	0.0421502
genus Ruminococcaceae UCG002	rs12463378	A	G	0.4175	-0.0522061	0.0112086	2.95522e-06	-0.0379708	0.0505044	0.452153
genus Ruminococcaceae UCG002	rs15256	C	T	0.08648	0.0732376	0.016834	9.45649e-06	0.00234023	0.0716945	0.97396
genus Ruminococcaceae UCG002	rs55793120	T	C	0.0507	0.137396	0.027414	4.80673e-07	-0.0360685	0.0983227	0.71374
genus Ruminococcaceae UCG002	rs57079348	T	G	0.1213	-0.0765729	0.0172819	7.21822e-06	0.111712	0.100111	0.264471
genus Ruminococcaceae UCG002	rs6542556	G	A	0.3449	-0.050974	0.011406	7.86122e-06	-0.0561321	0.0477539	0.239816
genus Ruminococcaceae UCG002	rs6793778	T	C	0.2624	0.0558706	0.0125258	9.81296e-06	0.029761	0.0528098	0.57306
genus Ruminococcaceae UCG002	rs7120052	A	C	0.1759	0.0624796	0.0135523	1.96897e-06	-0.0249667	0.0594314	0.674418
genus Ruminococcaceae UCG002	rs7155595	C	A	0.3091	0.0569929	0.0116986	1.14932e-06	0.112453	0.0505495	0.0261072
genus Ruminococcaceae UCG002	rs7249614	G	A	0.3847	0.0492778	0.0110807	9.07382e-06	0.0529127	0.0482704	0.273003
genus Ruminococcaceae UCG002	rs7342369	A	C	0.3231	0.0527803	0.0116023	5.66122e-06	0.0495007	0.051768	0.33897
genus Ruminococcaceae UCG002	rs76847269	A	G	0.05666	0.163508	0.0356151	5.1719e-06	-0.0904167	0.146557	0.537274
genus Ruminococcaceae UCG002	rs77564310	A	C	0.1789	-0.0713093	0.0140855	3.28617e-07	-0.0220048	0.0570775	0.699848
genus Ruminococcaceae UCG002	rs79016051	C	T	0.09046	-0.0887747	0.0189424	2.33744e-06	-0.0203461	0.0688811	0.767704
genus Ruminococcaceae UCG002	rs882348	A	G	0.1064	-0.0799946	0.0178618	5.44854e-06	-0.0212139	0.0722555	0.769067
genus Ruminococcaceae UCG003	rs10490280	C	T	0.2177	-0.0672094	0.0143309	4.15547e-06	0.0187404	0.0593695	0.752264
genus Ruminococcaceae UCG003	rs11243416	T	C	0.1014	-0.0925653	0.0191203	1.66882e-06	0.0140362	0.0918987	0.878607
genus Ruminococcaceae UCG003	rs11613919	G	T	0.2127	0.0727604	0.0155716	1.6251e-06	-0.0439178	0.056042	0.43324
genus Ruminococcaceae UCG003	rs16959793	A	C	0.2803	-0.062527	0.0131259	2.21707e-06	-0.0189378	0.0471508	0.687947
genus Ruminococcaceae UCG003	rs2523124	C	T	0.3976	0.0546625	0.0120823	5.78376e-06	0.0333151	0.0473438	0.481629
genus Ruminococcaceae UCG003	rs3013089	G	A	0.3847	-0.0551473	0.0120346	4.38137e-06	0.00382538	0.0478301	0.936254
genus Ruminococcaceae UCG003	rs4452755	A	C	0.3052	-0.0634463	0.0134741	3.29337e-06	-0.108043	0.0491809	0.0280317
genus Ruminococcaceae UCG003	rs4532474	G	A	0.1491	0.0769231	0.017045	4.82125e-06	-0.0786901	0.0628286	0.210404
genus Ruminococcaceae UCG003	rs646327	G	A	0.4682	0.0586696	0.0118369	7.83177e-07	-0.0150762	0.0471237	0.749023
genus Ruminococcaceae UCG003	rs6759615	A	G	0.06958	0.102523	0.0200204	7.86231e-07	-0.0797194	0.0777679	0.305319
genus Ruminococcaceae UCG003	rs73341549	T	C	0.0507	-0.169857	0.0318768	1.50952e-07	0.0491086	0.100114	0.623762
genus Ruminococcaceae UCG003	rs78720113	A	G	0.06958	-0.115348	0.0249601	7.59259e-06	-0.0259152	0.0869183	0.765584
genus Ruminococcaceae UCG004	rs10976229	T	G	0.1412	0.095976	0.0214554	7.04482e-06	-0.0073154	0.0690649	0.915645
genus Ruminococcaceae UCG004	rs11961899	G	A	0.2714	-0.0707825	0.0161381	9.18015e-06	0.017352	0.0517651	0.737469
genus Ruminococcaceae UCG004	rs12125734	G	T	0.08648	0.133972	0.0257416	2.09426e-07	-0.0120452	0.0796261	0.879761
genus Ruminococcaceae UCG004	rs2248146	T	C	0.3221	0.0689452	0.0153649	8.19993e-06	-0.0565611	0.0488108	0.246545
genus Ruminococcaceae UCG004	rs3800154	A	C	0.2207	-0.0797959	0.0177639	6.11575e-06	-0.0538634	0.0528748	0.308346
genus Ruminococcaceae UCG004	rs511258	G	A	0.2634	-0.0757474	0.0162475	4.52054e-06	0.0380739	0.0596666	0.523402
genus Ruminococcaceae UCG004	rs550351	A	C	0.4404	0.078587	0.018003	9.43127e-06	0.0169726	0.0468146	0.71694
genus Ruminococcaceae UCG004	rs6769553	A	G	0.2843	0.0849743	0.0157451	7.91061e-08	0.0369346	0.0526985	0.483386
genus Ruminococcaceae UCG004	rs7569771	A	G	0.2167	-0.075914	0.0170308	8.1197e-06	0.039796	0.053998	0.461129
genus Ruminococcaceae UCG004	rs872501	G	A	0.1272	0.116125	0.025946	5.80805e-06	0.0412285	0.0858708	0.63114
genus Ruminococcaceae UCG004	rs9818949	T	G	0.2187	-0.0859927	0.0188671	5.38828e-06	0.0460128	0.0582898	0.42989
genus Ruminococcaceae UCG005	rs10873449	C	T	0.169	-0.0654843	0.0143973	4.11169e-06	0.0173338	0.0587223	0.767855
genus Ruminococcaceae UCG005	rs10937802	A	G	0.0974	-0.0755811	0.0168226	8.17354e-06	-0.0492151	0.0714101	0.490704
genus Ruminococcaceae UCG005	rs10950694	C	T	0.4235	-0.0577628	0.011412	4.29804e-07	-0.0426269	0.048393	0.3784
genus Ruminococcaceae UCG005	rs114279581	A	G	0.04771	-0.146604	0.0316034	3.21855e-06	-0.0723361	0.0877704	0.409854
genus Ruminococcaceae UCG005	rs12288512	A	G	0.1799	0.066635	0.0144356	3.10277e-06	0.0479095	0.0544351	0.378793
genus Ruminococcaceae UCG005	rs12458218	T	C	0.1769	0.0677322	0.0144525	2.41024e-06	-0.0632895	0.0602837	0.293782
genus Ruminococcaceae UCG005	rs2893871	G	A	0.1521	-0.073644	0.015548	3.53843e-06	-0.0506119	0.0741482	0.494873
genus Ruminococcaceae UCG005	rs34781347	G	A	0.05964	0.188685	0.0386484	6.04728e-07	0.0884088	0.0901373	0.32668
genus Ruminococcaceae UCG005	rs55793120	T	C	0.0507	0.121548	0.0279546	7.37038e-06	-0.0360685	0.0983227	0.71374
genus Ruminococcaceae UCG005	rs72776570	C	A	0.0825	0.087067	0.0197179	5.3571e-06	-0.0624224	0.0782554	0.425059
genus Ruminococcaceae UCG005	rs7449320	C	A	0.2207	0.0599163	0.0130836	4.80773e-06	-0.0249534	0.054917	0.649552
genus Ruminococcaceae UCG005	rs7555878	G	A	0.2803	-0.0586677	0.0125277	2.81022e-06	-0.0209347	0.0535612	0.695903
genus Ruminococcaceae UCG005	rs7586445	G	A	0.1262	0.0782349	0.0176458	8.81455e-06	-0.0699667	0.069332	0.312901
genus Ruminococcaceae UCG005	rs898577	C	T	0.0547	0.123012	0.0286671	7.46311e-06	-0.163887	0.100177	0.101845
genus Ruminococcaceae UCG009	rs12508214	C	T	0.3509	-0.0774649	0.0168937	4.75488e-06	-0.0105413	0.0493833	0.830969
genus Ruminococcaceae UCG009	rs138460696	A	G	0.1064	0.139274	0.0315794	9.80844e-06	-0.0230223	0.0882881	0.794275
genus Ruminococcaceae UCG009	rs1550196	A	G	0.1173	-0.130842	0.0262478	1.13287e-06	0.135438	0.077769	0.0815868
genus Ruminococcaceae UCG009	rs2058609	G	A	0.3141	-0.0816464	0.017472	3.12486e-06	0.0191346	0.0519273	0.712508
genus Ruminococcaceae UCG009	rs2192926	A	G	0.2366	-0.089048	0.0192989	4.87742e-06	-0.0520771	0.0493511	0.291316
genus Ruminococcaceae UCG009	rs4079028	C	T	0.1938	0.0915623	0.019936	3.28246e-06	-0.0263606	0.0541168	0.626183
genus Ruminococcaceae UCG009	rs4708333	T	G	0.3022	-0.084033	0.0174757	1.56246e-06	0.0177815	0.0489888	0.716627
genus Ruminococcaceae UCG009	rs6952765	G	A	0.4612	0.0732099	0.0166777	8.13055e-06	-0.0375581	0.0498596	0.451283
genus Ruminococcaceae UCG009	rs758191	T	G	0.06362	0.17702	0.0375113	9.0099e-06	-0.00151404	0.078013	0.984516
genus Ruminococcaceae UCG009	rs78410648	A	G	0.09742	0.120989	0.0277317	9.67208e-06	-0.000325756	0.0740258	0.996489
genus Ruminococcaceae UCG009	rs9558661	T	C	0.1869	-0.0897823	0.0200739	7.00842e-06	-0.0349748	0.0579021	0.545821
genus Ruminococcaceae UCG010	rs12597105	A	G	0.2773	-0.0670855	0.0144415	4.87304e-06	0.0347465	0.0593362	0.558154
genus Ruminococcaceae UCG010	rs2820282	C	A	0.4523	0.0592304	0.0125917	2.85384e-06	-0.0545665	0.0475446	0.251096
genus Ruminococcaceae UCG010	rs682403	A	G	0.4761	-0.0588161	0.0124671	2.36537e-06	-0.0708499	0.0464229	0.126964
genus Ruminococcaceae UCG010	rs6958419	C	T	0.4891	-0.0585718	0.0124994	2.84165e-06	0.0203651	0.0464667	0.661188
genus Ruminococcaceae UCG010	rs73218807	G	A	0.05765	-0.166211	0.0367938	6.43028e-06	0.0680822	0.0844623	0.420205
genus Ruminococcaceae UCG010	rs7441445	T	C	0.4354	0.05695	0.0126502	6.8019e-06	-0.0072308	0.0464487	0.876291
genus Ruminococcaceae UCG011	rs10274562	C	T	0.3519	0.110917	0.0244556	6.49606e-06	-0.0526666	0.0476829	0.269369
genus Ruminococcaceae UCG011	rs12636310	G	A	0.2177	0.132725	0.0282037	2.81235e-06	0.0144613	0.0534935	0.786901
genus Ruminococcaceae UCG011	rs12724320	C	T	0.2753	-0.120881	0.0249229	1.51985e-06	0.000256743	0.0477162	0.995707
genus Ruminococcaceae UCG011	rs1416041	A	C	0.1342	-0.182339	0.0339898	7.04417e-08	-0.102038	0.0571567	0.0742233
genus Ruminococcaceae UCG011	rs2729556	T	C	0.499	0.109097	0.0233699	3.18676e-06	-0.0108558	0.0466015	0.815801
genus Ruminococcaceae UCG011	rs4490371	T	C	0.331	-0.111816	0.0248963	7.74622e-06	0.0652567	0.0472681	0.167413
genus Ruminococcaceae UCG011	rs79113084	C	T	0.1551	-0.152166	0.0317519	2.06125e-06	-0.094253	0.0757273	0.213265
genus Ruminococcaceae UCG011	rs9729514	G	A	0.1024	-0.184934	0.0394616	2.36772e-06	0.0426592	0.0800763	0.59422
genus Ruminococcaceae UCG013	rs11581881	C	T	0.1809	0.0661211	0.0144736	4.72585e-06	0.0226261	0.0550989	0.681334
genus Ruminococcaceae UCG013	rs12189346	G	A	0.163	0.0684961	0.014558	1.67954e-06	-0.0429476	0.0592735	0.468718
genus Ruminococcaceae UCG013	rs12336782	T	C	0.08151	-0.0856047	0.0189311	8.603e-06	0.197799	0.0862556	0.0218379
genus Ruminococcaceae UCG013	rs12485353	G	A	0.1789	-0.0607903	0.0130847	4.19382e-06	-0.10353	0.0536364	0.0535784
genus Ruminococcaceae UCG013	rs12781711	C	T	0.3131	-0.0656129	0.0117477	2.553e-08	-0.124507	0.0534786	0.0199035
genus Ruminococcaceae UCG013	rs16918863	A	C	0.06064	0.111491	0.0240157	4.15499e-06	0.0998304	0.094745	0.292032
genus Ruminococcaceae UCG013	rs2730183	G	A	0.4642	-0.0488692	0.0109907	8.43782e-06	-0.0227062	0.0472752	0.631015
genus Ruminococcaceae UCG013	rs4385846	T	G	0.2068	-0.0598404	0.0131807	6.46205e-06	0.00546839	0.058713	0.925794
genus Ruminococcaceae UCG013	rs75088940	T	C	0.09344	-0.0942968	0.0200712	2.55399e-06	-0.0446777	0.0914294	0.625083
genus Ruminococcaceae UCG013	rs76973485	G	T	0.03678	0.194976	0.0418213	3.34981e-06	-0.00262584	0.117334	0.982145
genus Ruminococcaceae UCG013	rs9313055	T	C	0.06859	0.105087	0.023446	9.54707e-06	-0.0613739	0.0850025	0.470278
genus Ruminococcaceae UCG014	rs10495392	T	C	0.1193	0.082486	0.0187194	9.96323e-06	-0.157934	0.0896527	0.078134
genus Ruminococcaceae UCG014	rs10791168	G	A	0.1839	0.0664624	0.0150069	9.7618e-06	-0.0173394	0.0601848	0.773268
genus Ruminococcaceae UCG014	rs10941294	C	T	0.06859	-0.122057	0.0260017	2.39701e-06	-0.0314672	0.102879	0.759707
genus Ruminococcaceae UCG014	rs115777838	T	C	0.05368	-0.18835	0.0386643	4.62328e-07	0.00484719	0.0734635	0.947393
genus Ruminococcaceae UCG014	rs12638134	T	G	0.3897	0.0582548	0.0119657	1.21143e-06	0.0336125	0.0468821	0.4734
genus Ruminococcaceae UCG014	rs34402072	C	T	0.1918	-0.0688023	0.0156083	9.80438e-06	0.0295384	0.0658019	0.653505
genus Ruminococcaceae UCG014	rs56105232	G	A	0.07256	0.139276	0.0299132	2.9128e-06	-0.0975105	0.0960506	0.310011
genus Ruminococcaceae UCG014	rs72809222	T	C	0.2515	0.0671775	0.0139838	2.4119e-06	0.0643892	0.0568604	0.257463
genus Ruminococcaceae UCG014	rs73186226	G	A	0.08748	-0.0993852	0.0216819	6.71754e-06	-0.0361669	0.084971	0.670372
genus Ruminococcaceae UCG014	rs853612	A	G	0.4026	-0.0528257	0.0119367	9.75461e-06	0.023305	0.0474186	0.623092
genus Ruminococcaceae UCG014	rs995642	C	T	0.326	0.060048	0.0126417	1.90222e-06	0.0615529	0.0544219	0.258042
genus Ruminococcus1	rs10167839	A	G	0.3439	0.0519509	0.0116306	8.09245e-06	0.0264911	0.0483484	0.583746
genus Ruminococcus1	rs11783695	G	T	0.1511	-0.0734114	0.0161398	4.72683e-06	0.0507087	0.063589	0.425193
genus Ruminococcus1	rs17781867	C	T	0.09245	0.0999271	0.0211728	1.96336e-06	0.0937419	0.0913041	0.304561
genus Ruminococcus1	rs3819978	C	T	0.05865	-0.11504	0.0260137	8.74138e-06	-0.147309	0.0868798	0.0899725
genus Ruminococcus1	rs6105066	T	C	0.2495	-0.0607052	0.013425	5.05918e-06	0.0952389	0.0522907	0.0685567
genus Ruminococcus1	rs6493760	T	C	0.3966	-0.0535262	0.0115885	3.38361e-06	-0.0076054	0.0485554	0.875534
genus Ruminococcus1	rs7117576	A	G	0.08847	0.0829505	0.0170891	6.47978e-07	0.109781	0.0807084	0.173762
genus Ruminococcus1	rs7583465	C	T	0.3767	0.0527654	0.0112619	2.55611e-06	0.0713955	0.0465768	0.125312
genus Ruminococcus1	rs78572139	G	A	0.07058	0.125038	0.0279411	5.23106e-06	0.0674506	0.0770277	0.381211
genus Ruminococcus1	rs78613526	G	A	0.04274	0.167497	0.0367639	5.11423e-06	0.139938	0.106322	0.188117
genus Ruminococcus2	rs12406309	A	C	0.1909	-0.063193	0.0142275	9.78949e-06	-0.0159812	0.0561061	0.775768
genus Ruminococcus2	rs12986628	T	C	0.2127	-0.0665937	0.0140168	2.142e-06	-0.0735825	0.0589296	0.211793
genus Ruminococcus2	rs1819812	G	T	0.1163	0.0842356	0.0184893	5.28433e-06	-0.0113342	0.103332	0.912658
genus Ruminococcus2	rs2368224	T	G	0.04771	0.199648	0.0438453	3.62928e-06	0.00576893	0.107758	0.957305
genus Ruminococcus2	rs2846589	T	G	0.4543	-0.0522093	0.0116382	7.58892e-06	-0.0317627	0.0472982	0.501876
genus Ruminococcus2	rs2997412	G	A	0.2803	0.0568439	0.0122325	4.22114e-06	-0.0272101	0.0520813	0.601354
genus Ruminococcus2	rs4400279	A	G	0.3638	0.0546114	0.0120077	5.79923e-06	0.0461097	0.0495764	0.352333
genus Ruminococcus2	rs4799823	C	T	0.1392	0.0837001	0.0182263	5.40132e-06	0.0384549	0.0601694	0.522751
genus Ruminococcus2	rs55707116	C	A	0.1024	0.0865522	0.0189141	8.0059e-06	0.112408	0.0881482	0.202232
genus Ruminococcus2	rs58681734	A	G	0.1511	0.0723875	0.0160787	4.18177e-06	-0.0277841	0.0568557	0.62507
genus Ruminococcus2	rs61791565	T	C	0.3688	-0.0523503	0.0117119	6.78938e-06	-0.0210542	0.0465451	0.651024
genus Ruminococcus2	rs75140805	T	G	0.1581	0.0836825	0.0176445	3.95294e-06	-0.120209	0.0608623	0.048257
genus Ruminococcus2	rs7635831	G	A	0.2932	0.0618344	0.0129031	1.98052e-06	-0.00380871	0.0481558	0.93696
genus Ruminococcus2	rs7693984	G	A	0.0825	-0.102822	0.0235087	9.42128e-06	-0.0178254	0.113031	0.87469
genus Ruminococcus2	rs78120384	A	G	0.07256	-0.192815	0.0392045	3.31184e-07	-0.0764193	0.0800411	0.339703
genus Ruminococcus gauvreauii group	rs10931481	A	G	0.3111	-0.0610096	0.0130484	3.38213e-06	0.0605807	0.0511751	0.236495
genus Ruminococcus gauvreauii group	rs12079579	A	G	0.07256	0.0955324	0.0213436	5.03721e-06	-0.0527967	0.0835828	0.527603
genus Ruminococcus gauvreauii group	rs12539819	C	T	0.09543	0.110654	0.0240684	4.49376e-06	0.0561621	0.0921347	0.542151
genus Ruminococcus gauvreauii group	rs1391597	C	T	0.3807	0.0590284	0.0124874	1.85964e-06	-0.00155607	0.0474226	0.973824
genus Ruminococcus gauvreauii group	rs2047242	A	G	0.2972	-0.067603	0.0133738	2.46371e-07	0.0181483	0.0551561	0.742128
genus Ruminococcus gauvreauii group	rs2105937	G	A	0.334	-0.0580215	0.0127806	5.10352e-06	0.0117538	0.048653	0.809102
genus Ruminococcus gauvreauii group	rs2166943	C	A	0.4384	-0.0566974	0.0123497	5.27716e-06	-0.055092	0.0468394	0.23952
genus Ruminococcus gauvreauii group	rs289410	A	G	0.2684	0.0654926	0.0139101	2.27463e-06	0.0703547	0.0516169	0.172878
genus Ruminococcus gauvreauii group	rs431418	G	A	0.1193	0.094737	0.0210157	5.53669e-06	0.0477444	0.0793994	0.547627
genus Ruminococcus gauvreauii group	rs71386687	T	G	0.05964	0.121037	0.02386	2.90764e-07	-0.0190829	0.0733662	0.794783
genus Ruminococcus gauvreauii group	rs73802842	C	A	0.1431	0.0736808	0.0169665	7.48032e-06	-0.0625578	0.0542635	0.248971
genus Ruminococcus gauvreauii group	rs9870933	G	A	0.4085	-0.0621643	0.0126072	8.49122e-07	-0.00117491	0.0474283	0.980237
genus Ruminococcus gnavus group	rs11597105	A	G	0.1123	0.114673	0.0250653	6.94864e-06	0.0281433	0.058256	0.629027
genus Ruminococcus gnavus group	rs11864644	T	C	0.07058	-0.139804	0.0318253	5.00876e-06	0.045839	0.0725856	0.527704
genus Ruminococcus gnavus group	rs12136548	C	T	0.2913	0.0901946	0.0196476	3.09628e-06	0.0375932	0.0513366	0.463993
genus Ruminococcus gnavus group	rs12989336	G	A	0.3052	-0.0846861	0.0187936	7.11803e-06	0.0521758	0.0517182	0.313047
genus Ruminococcus gnavus group	rs13163520	G	A	0.1809	-0.127377	0.0233883	5.61009e-08	0.00572674	0.0597243	0.923611
genus Ruminococcus gnavus group	rs2909242	A	C	0.3857	0.0909965	0.018351	7.40952e-07	0.0391191	0.0493102	0.427587
genus Ruminococcus gnavus group	rs3124783	G	A	0.1203	0.11599	0.0249099	2.6652e-06	-0.03281	0.0691226	0.635027
genus Ruminococcus gnavus group	rs4388134	T	C	0.2455	0.0904997	0.0203544	9.11633e-06	-0.00390497	0.0516817	0.939771
genus Ruminococcus gnavus group	rs62167033	T	C	0.07058	0.185289	0.0396295	3.49526e-06	0.0703552	0.116417	0.545618
genus Ruminococcus gnavus group	rs78399089	T	C	0.0825	0.144445	0.0326618	6.62995e-06	0.087371	0.0727514	0.22977
genus Ruminococcus gnavus group	rs934940	A	C	0.1849	-0.105045	0.0229588	2.73703e-06	0.036206	0.0683735	0.596436
genus Ruminococcus torques group	rs10904297	A	G	0.02982	-0.167804	0.0389812	2.68714e-06	0.186835	0.161173	0.246365
genus Ruminococcus torques group	rs10967781	C	A	0.3181	0.0507994	0.0113322	8.36874e-06	0.00302173	0.0511996	0.952937
genus Ruminococcus torques group	rs12434631	A	G	0.1402	0.074697	0.0153401	2.77249e-06	0.0151842	0.0747425	0.839015
genus Ruminococcus torques group	rs1475330	C	T	0.3012	-0.0523492	0.01182	8.1343e-06	-0.00519768	0.0549114	0.924588
genus Ruminococcus torques group	rs35866622	T	C	0.4404	-0.0612024	0.0109421	2.21335e-08	0.00995923	0.0490021	0.838947
genus Ruminococcus torques group	rs4073731	T	C	0.1759	0.0651948	0.0142221	4.05247e-06	0.131909	0.062896	0.0359716
genus Ruminococcus torques group	rs77034621	T	G	0.05268	-0.151553	0.0335878	6.06876e-06	0.290096	0.179634	0.106327
genus Ruminococcus torques group	rs8080469	G	A	0.4811	0.0490727	0.0107036	3.49526e-06	-0.00870223	0.0463239	0.850989
genus Ruminococcus torques group	rs8141465	G	A	0.4573	-0.0480778	0.0107442	9.64828e-06	-0.00421259	0.0483593	0.930584
genus Sellimonas	rs113379006	T	C	0.168	-0.162759	0.0357025	7.20775e-06	-0.0872307	0.0612451	0.154363
genus Sellimonas	rs13417181	T	C	0.2157	0.166509	0.0337521	7.61746e-07	-0.0120489	0.0548168	0.826025
genus Sellimonas	rs2016057	C	A	0.3907	0.125878	0.0256153	1.02698e-06	-0.102794	0.047431	0.0302176
genus Sellimonas	rs2187447	A	C	0.06064	0.243457	0.0527695	3.97805e-06	0.100628	0.0983352	0.306158
genus Sellimonas	rs2371572	A	C	0.4513	0.127349	0.0250862	4.46355e-07	0.0467202	0.0466822	0.316916
genus Sellimonas	rs41816	A	G	0.2515	0.132201	0.0291087	8.39363e-06	-0.0417911	0.0505411	0.408309
genus Sellimonas	rs4600608	G	A	0.2386	0.137152	0.0301702	4.94846e-06	-0.0985063	0.056847	0.0831266
genus Sellimonas	rs553697	C	T	0.162	0.153767	0.0339099	6.12774e-06	0.0182482	0.0598544	0.760459
genus Sellimonas	rs56203279	T	C	0.33	-0.124045	0.0269115	3.71997e-06	-0.0214517	0.0489546	0.661244
[truncated: 1,013 more rows]

## Sheet: Table S3
Table S3 MR estimates for the causal association between gut microbiota and ITP
Exposure (Bacterial taxa)	Outcome (ITP)
	Method	No.SNP	Pval	Or	95 CI%
phylum Actinobacteria	IVW	15	0.067602	0.602716	0.35-1.04
phylum Actinobacteria	MR Egger	15	0.182661	0.191891	0.02-1.91
phylum Actinobacteria	Weighted median	15	0.107123	0.56477	0.28-1.13
phylum Actinobacteria	Weighted mode	15	0.230307	0.54222	0.21-1.41
phylum Actinobacteria	ML	15	0.0439205	0.605211	0.37-0.99
phylum Actinobacteria	cML-MA	15	0.100924	0.601384	0.33-1.1
phylum Bacteroidetes	IVW	10	0.316273	1.36474	0.74-2.51
phylum Bacteroidetes	MR Egger	10	0.370716	0.534701	0.15-1.95
phylum Bacteroidetes	Weighted median	10	0.434934	1.3879	0.61-3.16
phylum Bacteroidetes	Weighted mode	10	0.650355	1.31724	0.42-4.17
phylum Bacteroidetes	ML	10	0.292697	1.38085	0.76-2.52
phylum Bacteroidetes	cML-MA	10	0.432661	1.32736	0.65-2.69
phylum Cyanobacteria	IVW	8	0.220299	1.29526	0.86-1.96
phylum Cyanobacteria	MR Egger	8	0.927282	0.930951	0.21-4.06
phylum Cyanobacteria	Weighted median	8	0.800309	1.07203	0.63-1.84
phylum Cyanobacteria	Weighted mode	8	0.921848	0.957599	0.42-2.21
phylum Cyanobacteria	ML	8	0.215911	1.30397	0.86-1.99
phylum Cyanobacteria	cML-MA	8	0.298791	1.26732	0.81-1.98
phylum Euryarchaeota	IVW	12	0.950419	0.991089	0.75-1.31
phylum Euryarchaeota	MR Egger	12	0.741299	1.25238	0.34-4.59
phylum Euryarchaeota	Weighted median	12	0.968903	0.992745	0.69-1.43
phylum Euryarchaeota	Weighted mode	12	0.539472	1.23089	0.65-2.34
phylum Euryarchaeota	ML	12	0.942416	0.990588	0.77-1.28
phylum Euryarchaeota	cML-MA	12	0.899976	0.980941	0.73-1.32
phylum Firmicutes	IVW	16	0.232399	0.771131	0.5-1.18
phylum Firmicutes	MR Egger	16	0.373193	0.623211	0.23-1.71
phylum Firmicutes	Weighted median	16	0.73869	0.902747	0.49-1.65
phylum Firmicutes	Weighted mode	16	0.847605	1.09217	0.45-2.64
phylum Firmicutes	ML	16	0.224273	0.764828	0.5-1.18
phylum Firmicutes	cML-MA	16	0.299204	0.775598	0.48-1.25
phylum Lentisphaerae	IVW	8	0.713709	0.938926	0.67-1.31
phylum Lentisphaerae	MR Egger	8	0.604011	1.45691	0.38-5.61
phylum Lentisphaerae	Weighted median	8	0.528005	0.878495	0.59-1.31
phylum Lentisphaerae	Weighted mode	8	0.656913	0.869712	0.48-1.57
phylum Lentisphaerae	ML	8	0.712648	0.938393	0.67-1.32
phylum Lentisphaerae	cML-MA	8	0.709745	0.93503	0.66-1.33
phylum Proteobacteria	IVW	12	0.73957	1.09153	0.65-1.83
phylum Proteobacteria	MR Egger	12	0.583347	1.53185	0.35-6.69
phylum Proteobacteria	Weighted median	12	0.920238	0.963209	0.46-2.01
phylum Proteobacteria	Weighted mode	12	0.247194	2.47655	0.58-10.6
phylum Proteobacteria	ML	12	0.731949	1.09707	0.65-1.86
phylum Proteobacteria	cML-MA	12	0.739622	1.10374	0.62-1.98
phylum Tenericutes	IVW	12	0.516739	0.86856	0.57-1.33
phylum Tenericutes	MR Egger	12	0.235422	2.52499	0.6-10.64
phylum Tenericutes	Weighted median	12	0.753928	0.911075	0.51-1.63
phylum Tenericutes	Weighted mode	12	0.977907	0.98787	0.42-2.3
phylum Tenericutes	ML	12	0.513859	0.865284	0.56-1.34
phylum Tenericutes	cML-MA	12	0.597083	0.881632	0.55-1.41
phylum Verrucomicrobia	IVW	12	0.421994	1.19158	0.78-1.83
phylum Verrucomicrobia	MR Egger	12	0.258015	1.99223	0.65-6.14
phylum Verrucomicrobia	Weighted median	12	0.780624	1.08472	0.61-1.92
phylum Verrucomicrobia	Weighted mode	12	0.99863	1.00077	0.43-2.35
phylum Verrucomicrobia	ML	12	0.415188	1.19873	0.78-1.85
phylum Verrucomicrobia	cML-MA	12	0.507284	1.18382	0.72-1.95
class Actinobacteria	IVW	15	0.25904	0.769986	0.49-1.21
class Actinobacteria	MR Egger	15	0.955943	1.03954	0.27-4.01
class Actinobacteria	Weighted median	15	0.277671	0.716388	0.39-1.31
class Actinobacteria	Weighted mode	15	0.190554	0.586534	0.27-1.25
class Actinobacteria	ML	15	0.226537	0.769966	0.5-1.18
class Actinobacteria	cML-MA	15	0.326715	0.787651	0.49-1.27
class Alphaproteobacteria	IVW	7	0.557519	1.16107	0.7-1.91
class Alphaproteobacteria	MR Egger	7	0.629283	1.63409	0.25-10.64
class Alphaproteobacteria	Weighted median	7	0.78585	1.09401	0.57-2.09
class Alphaproteobacteria	Weighted mode	7	0.730631	1.1786	0.48-2.88
class Alphaproteobacteria	ML	7	0.554913	1.16402	0.7-1.93
class Alphaproteobacteria	cML-MA	7	0.565266	1.17119	0.68-2.01
class Bacilli	IVW	18	0.0865147	0.694779	0.46-1.05
class Bacilli	MR Egger	18	0.090822	0.349731	0.11-1.1
class Bacilli	Weighted median	18	0.0730067	0.60083	0.34-1.05
class Bacilli	Weighted mode	18	0.14473	0.506555	0.21-1.21
class Bacilli	ML	18	0.101304	0.702397	0.46-1.07
class Bacilli	cML-MA	18	0.109717	0.696017	0.45-1.09
class Bacteroidia	IVW	13	0.114631	1.48512	0.91-2.43
class Bacteroidia	MR Egger	13	0.827479	0.893178	0.33-2.41
class Bacteroidia	Weighted median	13	0.255532	1.47991	0.75-2.91
class Bacteroidia	Weighted mode	13	0.42483	1.43726	0.61-3.4
class Bacteroidia	ML	13	0.110401	1.50847	0.91-2.5
class Bacteroidia	cML-MA	13	0.201578	1.45091	0.82-2.57
class Betaproteobacteria	IVW	10	0.915326	0.948716	0.36-2.5
class Betaproteobacteria	MR Egger	10	0.952213	1.10847	0.04-29
class Betaproteobacteria	Weighted median	10	0.694924	1.17629	0.52-2.65
class Betaproteobacteria	Weighted mode	10	0.877685	1.09789	0.35-3.49
class Betaproteobacteria	ML	10	0.864616	0.949016	0.52-1.73
class Betaproteobacteria	cML-MA	10	0.845264	1.08731	0.47-2.52
class Clostridia	IVW	13	0.44402	0.827903	0.51-1.34
class Clostridia	MR Egger	13	0.681853	0.739893	0.18-3.01
class Clostridia	Weighted median	13	0.623963	1.17878	0.61-2.28
class Clostridia	Weighted mode	13	0.698776	1.2212	0.45-3.28
class Clostridia	ML	13	0.441516	0.823436	0.5-1.35
class Clostridia	cML-MA	13	0.714285	0.897856	0.5-1.6
class Coriobacteriia	IVW	14	0.962173	1.01214	0.61-1.67
class Coriobacteriia	MR Egger	14	0.847746	1.22653	0.16-9.43
class Coriobacteriia	Weighted median	14	0.93082	0.969905	0.49-1.93
class Coriobacteriia	Weighted mode	14	0.71483	0.782935	0.22-2.83
class Coriobacteriia	ML	14	0.95933	1.01332	0.61-1.69
class Coriobacteriia	cML-MA	14	0.976773	0.991467	0.56-1.77
class Deltaproteobacteria	IVW	13	0.952615	0.981067	0.52-1.84
class Deltaproteobacteria	MR Egger	13	0.230687	0.353777	0.07-1.76
class Deltaproteobacteria	Weighted median	13	0.535981	0.812271	0.42-1.57
class Deltaproteobacteria	Weighted mode	13	0.594038	0.796758	0.35-1.8
class Deltaproteobacteria	ML	13	0.936645	0.981146	0.61-1.57
class Deltaproteobacteria	cML-MA	13	0.810604	0.933786	0.53-1.64
class Erysipelotrichia	IVW	13	0.761443	0.886967	0.41-1.92
class Erysipelotrichia	MR Egger	13	0.964443	0.921779	0.03-30.54
class Erysipelotrichia	Weighted median	13	0.702145	0.853133	0.38-1.93
class Erysipelotrichia	Weighted mode	13	0.501768	0.655964	0.2-2.16
class Erysipelotrichia	ML	13	0.653933	0.879105	0.5-1.54
class Erysipelotrichia	cML-MA	13	0.555712	0.800578	0.38-1.68
class Gammaproteobacteria	IVW	6	0.582492	0.785395	0.33-1.86
class Gammaproteobacteria	MR Egger	6	0.795639	0.665045	0.04-11.94
class Gammaproteobacteria	Weighted median	6	0.331048	0.609209	0.22-1.65
class Gammaproteobacteria	Weighted mode	6	0.301268	0.458842	0.12-1.73
class Gammaproteobacteria	ML	6	0.511018	0.776913	0.37-1.65
class Gammaproteobacteria	cML-MA	6	0.606962	0.800549	0.34-1.87
class Lentisphaeria	IVW	7	0.567106	0.899776	0.63-1.29
class Lentisphaeria	MR Egger	7	0.682864	1.3483	0.35-5.21
class Lentisphaeria	Weighted median	7	0.564991	0.877913	0.56-1.37
class Lentisphaeria	Weighted mode	7	0.65763	0.863059	0.46-1.6
class Lentisphaeria	ML	7	0.573384	0.90089	0.63-1.3
class Lentisphaeria	cML-MA	7	0.562437	0.89271	0.61-1.31
class Melainabacteria	IVW	9	0.39397	1.17314	0.81-1.69
class Melainabacteria	MR Egger	9	0.558645	1.39664	0.48-4.06
class Melainabacteria	Weighted median	9	0.570858	1.15767	0.7-1.92
class Melainabacteria	Weighted mode	9	0.409544	1.37722	0.67-2.83
class Melainabacteria	ML	9	0.380432	1.18116	0.81-1.71
class Melainabacteria	cML-MA	9	0.42638	1.16841	0.8-1.71
class Methanobacteria	IVW	10	0.123742	0.802973	0.61-1.06
class Methanobacteria	MR Egger	10	0.729085	0.809783	0.26-2.56
class Methanobacteria	Weighted median	10	0.242175	0.793862	0.54-1.17
class Methanobacteria	Weighted mode	10	0.474638	0.795596	0.44-1.45
class Methanobacteria	ML	10	0.122826	0.797912	0.6-1.06
class Methanobacteria	cML-MA	10	0.133308	0.795925	0.59-1.07
class Mollicutes	IVW	12	0.516739	0.86856	0.57-1.33
class Mollicutes	MR Egger	12	0.235422	2.52499	0.6-10.64
class Mollicutes	Weighted median	12	0.745815	0.911075	0.52-1.6
class Mollicutes	Weighted mode	12	0.979226	0.98787	0.4-2.42
class Mollicutes	ML	12	0.513859	0.865284	0.56-1.34
class Mollicutes	cML-MA	12	0.597083	0.881632	0.55-1.41
class Negativicutes	IVW	11	0.659017	1.13485	0.65-1.99
class Negativicutes	MR Egger	11	0.940085	1.07495	0.17-6.72
class Negativicutes	Weighted median	11	0.733561	0.881591	0.43-1.82
class Negativicutes	Weighted mode	11	0.698539	0.801181	0.27-2.38
class Negativicutes	ML	11	0.656025	1.13772	0.64-2.01
class Negativicutes	cML-MA	11	0.730332	1.10634	0.62-1.97
class Verrucomicrobiae	IVW	11	0.97904	1.00606	0.64-1.58
class Verrucomicrobiae	MR Egger	11	0.848578	1.16517	0.25-5.35
class Verrucomicrobiae	Weighted median	11	0.799102	1.0809	0.59-1.97
class Verrucomicrobiae	Weighted mode	11	0.918662	1.04776	0.44-2.51
class Verrucomicrobiae	ML	11	0.978166	1.00642	0.64-1.59
class Verrucomicrobiae	cML-MA	11	0.910278	1.02967	0.62-1.71
order Actinomycetales	IVW	4	0.977153	1.01002	0.51-2
order Actinomycetales	MR Egger	4	0.279734	0.395215	0.11-1.36
order Actinomycetales	Weighted median	4	0.69056	0.865677	0.43-1.76
order Actinomycetales	Weighted mode	4	0.553249	0.762785	0.34-1.69
order Actinomycetales	ML	4	0.971939	1.01048	0.57-1.81
order Actinomycetales	cML-MA	4	0.898475	0.958907	0.5-1.83
order Bacillales	IVW	8	0.0733155	0.727203	0.51-1.03
order Bacillales	MR Egger	8	0.345978	1.961	0.54-7.13
order Bacillales	Weighted median	8	0.31375	0.808989	0.54-1.22
order Bacillales	Weighted mode	8	0.518258	0.83528	0.5-1.4
order Bacillales	ML	8	0.0225677	0.706155	0.52-0.95
order Bacillales	cML-MA	8	0.126259	0.74634	0.51-1.09
order Bacteroidales	IVW	13	0.114631	1.48512	0.91-2.43
order Bacteroidales	MR Egger	13	0.827479	0.893178	0.33-2.41
order Bacteroidales	Weighted median	13	0.256217	1.47991	0.75-2.91
order Bacteroidales	Weighted mode	13	0.462	1.43726	0.56-3.66
order Bacteroidales	ML	13	0.110401	1.50847	0.91-2.5
order Bacteroidales	cML-MA	13	0.201578	1.45091	0.82-2.57
order Bifidobacteriales	IVW	11	0.566766	0.849584	0.49-1.48
order Bifidobacteriales	MR Egger	11	0.838656	1.22597	0.18-8.24
order Bifidobacteriales	Weighted median	11	0.246217	0.676266	0.35-1.31
order Bifidobacteriales	Weighted mode	11	0.262599	0.599395	0.26-1.4
order Bifidobacteriales	ML	11	0.480275	0.844932	0.53-1.35
order Bifidobacteriales	cML-MA	11	0.669116	0.892759	0.53-1.5
order Burkholderiales	IVW	10	0.787552	0.883095	0.36-2.18
order Burkholderiales	MR Egger	10	0.780154	1.55585	0.08-31.28
order Burkholderiales	Weighted median	10	0.915538	1.04516	0.46-2.36
order Burkholderiales	Weighted mode	10	0.933225	1.04398	0.39-2.78
order Burkholderiales	ML	10	0.656555	0.874668	0.48-1.58
order Burkholderiales	cML-MA	10	0.993858	0.996909	0.45-2.19
order Clostridiales	IVW	14	0.534211	0.855443	0.52-1.4
order Clostridiales	MR Egger	14	0.554217	0.643221	0.16-2.66
order Clostridiales	Weighted median	14	0.604672	1.19467	0.61-2.34
order Clostridiales	Weighted mode	14	0.661171	1.25575	0.46-3.4
order Clostridiales	ML	14	0.54625	0.861171	0.53-1.4
order Clostridiales	cML-MA	14	0.80506	0.927654	0.51-1.68
order Coriobacteriales	IVW	14	0.962173	1.01214	0.61-1.67
order Coriobacteriales	MR Egger	14	0.847746	1.22653	0.16-9.43
order Coriobacteriales	Weighted median	14	0.932162	0.969905	0.48-1.96
order Coriobacteriales	Weighted mode	14	0.688032	0.782935	0.24-2.52
order Coriobacteriales	ML	14	0.95933	1.01332	0.61-1.69
order Coriobacteriales	cML-MA	14	0.976773	0.991467	0.56-1.77
order Desulfovibrionales	IVW	12	0.98258	0.992524	0.51-1.95
order Desulfovibrionales	MR Egger	12	0.243607	0.356855	0.07-1.82
order Desulfovibrionales	Weighted median	12	0.512682	0.801145	0.41-1.56
order Desulfovibrionales	Weighted mode	12	0.610463	0.808289	0.36-1.79
order Desulfovibrionales	ML	12	0.974965	0.992321	0.61-1.61
order Desulfovibrionales	cML-MA	12	0.822521	0.931705	0.5-1.73
order Enterobacteriales	IVW	7	0.615775	1.24204	0.53-2.9
order Enterobacteriales	MR Egger	7	0.322764	16.7411	0.11-2575.84
order Enterobacteriales	Weighted median	7	0.430987	0.681206	0.26-1.77
order Enterobacteriales	Weighted mode	7	0.453007	0.594581	0.17-2.12
order Enterobacteriales	ML	7	0.496914	1.26245	0.64-2.47
order Enterobacteriales	cML-MA	7	0.685213	1.17251	0.54-2.53
order Erysipelotrichales	IVW	13	0.761443	0.886967	0.41-1.92
order Erysipelotrichales	MR Egger	13	0.964443	0.921779	0.03-30.54
order Erysipelotrichales	Weighted median	13	0.704787	0.853133	0.38-1.94
order Erysipelotrichales	Weighted mode	13	0.520395	0.655964	0.19-2.29
order Erysipelotrichales	ML	13	0.653933	0.879105	0.5-1.54
order Erysipelotrichales	cML-MA	13	0.555712	0.800578	0.38-1.68
order Gastranaerophilales	IVW	8	0.693901	1.08101	0.73-1.59
order Gastranaerophilales	MR Egger	8	0.352011	1.77336	0.58-5.4
order Gastranaerophilales	Weighted median	8	0.681634	1.11085	0.67-1.84
order Gastranaerophilales	Weighted mode	8	0.92774	1.03757	0.48-2.24
order Gastranaerophilales	ML	8	0.689289	1.08341	0.73-1.6
order Gastranaerophilales	cML-MA	8	0.680118	1.08515	0.74-1.6
order Lactobacillales	IVW	15	0.108343	0.685589	0.43-1.09
order Lactobacillales	MR Egger	15	0.240297	0.473294	0.14-1.56
order Lactobacillales	Weighted median	15	0.0852612	0.564603	0.29-1.08
order Lactobacillales	Weighted mode	15	0.14473	0.4941	0.2-1.21
order Lactobacillales	ML	15	0.12394	0.692533	0.43-1.11
order Lactobacillales	cML-MA	15	0.150034	0.686595	0.41-1.15
order Methanobacteriales	IVW	10	0.123742	0.802973	0.61-1.06
order Methanobacteriales	MR Egger	10	0.729085	0.809783	0.26-2.56
order Methanobacteriales	Weighted median	10	0.248367	0.793862	0.54-1.17
order Methanobacteriales	Weighted mode	10	0.456542	0.795596	0.45-1.42
order Methanobacteriales	ML	10	0.122826	0.797912	0.6-1.06
order Methanobacteriales	cML-MA	10	0.133308	0.795925	0.59-1.07
order Mollicutes RF9	IVW	13	0.355414	0.825714	0.55-1.24
order Mollicutes RF9	MR Egger	13	0.353484	1.83687	0.54-6.29
order Mollicutes RF9	Weighted median	13	0.689378	0.893487	0.51-1.55
order Mollicutes RF9	Weighted mode	13	0.962215	1.01992	0.46-2.27
order Mollicutes RF9	ML	13	0.332287	0.8196	0.55-1.23
order Mollicutes RF9	cML-MA	13	0.359806	0.818076	0.53-1.26
order NB1n	IVW	12	0.696851	1.05906	0.79-1.41
order NB1n	MR Egger	12	0.271176	0.499811	0.16-1.61
order NB1n	Weighted median	12	0.521123	1.13565	0.77-1.67
order NB1n	Weighted mode	12	0.470973	1.27026	0.68-2.38
order NB1n	ML	12	0.687509	1.06199	0.79-1.42
order NB1n	cML-MA	12	0.709263	1.06195	0.77-1.46
order Pasteurellales	IVW	13	0.973414	0.992981	0.66-1.5
order Pasteurellales	MR Egger	13	0.349292	1.55261	0.64-3.75
order Pasteurellales	Weighted median	13	0.29401	1.2819	0.81-2.04
order Pasteurellales	Weighted mode	13	0.388118	1.31955	0.72-2.42
order Pasteurellales	ML	13	0.96728	0.992923	0.71-1.39
order Pasteurellales	cML-MA	13	0.87265	1.0355	0.68-1.59
order Rhodospirillales	IVW	14	0.856408	1.03277	0.73-1.46
order Rhodospirillales	MR Egger	14	0.570543	0.650119	0.15-2.76
order Rhodospirillales	Weighted median	14	0.428624	0.828049	0.52-1.32
order Rhodospirillales	Weighted mode	14	0.494108	0.778945	0.39-1.56
order Rhodospirillales	ML	14	0.842546	1.03522	0.74-1.46
order Rhodospirillales	cML-MA	14	0.854951	1.03415	0.72-1.48
order Selenomonadales	IVW	11	0.659017	1.13485	0.65-1.99
order Selenomonadales	MR Egger	11	0.940085	1.07495	0.17-6.72
order Selenomonadales	Weighted median	11	0.728212	0.881591	0.43-1.79
order Selenomonadales	Weighted mode	11	0.691106	0.801181	0.28-2.32
order Selenomonadales	ML	11	0.656025	1.13772	0.64-2.01
order Selenomonadales	cML-MA	11	0.730332	1.10634	0.62-1.97
order Verrucomicrobiales	IVW	11	0.97904	1.00606	0.64-1.58
order Verrucomicrobiales	MR Egger	11	0.848578	1.16517	0.25-5.35
order Verrucomicrobiales	Weighted median	11	0.799355	1.0809	0.59-1.97
order Verrucomicrobiales	Weighted mode	11	0.925226	1.04776	0.41-2.71
order Verrucomicrobiales	ML	11	0.978166	1.00642	0.64-1.59
order Verrucomicrobiales	cML-MA	11	0.910278	1.02967	0.62-1.71
order Victivallales	IVW	7	0.567106	0.899776	0.63-1.29
order Victivallales	MR Egger	7	0.682864	1.3483	0.35-5.21
order Victivallales	Weighted median	7	0.572613	0.877913	0.56-1.38
order Victivallales	Weighted mode	7	0.656167	0.863059	0.47-1.6
order Victivallales	ML	7	0.573384	0.90089	0.63-1.3
order Victivallales	cML-MA	7	0.562437	0.89271	0.61-1.31
family Acidaminococcaceae	IVW	7	0.969709	1.01137	0.56-1.81
family Acidaminococcaceae	MR Egger	7	0.796505	0.766457	0.11-5.21
family Acidaminococcaceae	Weighted median	7	0.666796	0.854333	0.42-1.75
family Acidaminococcaceae	Weighted mode	7	0.679795	0.840639	0.38-1.84
family Acidaminococcaceae	ML	7	0.966776	1.01135	0.59-1.72
family Acidaminococcaceae	cML-MA	7	0.985576	1.00505	0.58-1.73
family Actinomycetaceae	IVW	4	0.978895	1.00924	0.51-2
family Actinomycetaceae	MR Egger	4	0.279089	0.395371	0.11-1.36
family Actinomycetaceae	Weighted median	4	0.681668	0.865185	0.43-1.73
family Actinomycetaceae	Weighted mode	4	0.527333	0.764254	0.36-1.6
family Actinomycetaceae	ML	4	0.974024	1.00969	0.57-1.8
family Actinomycetaceae	cML-MA	4	0.896421	0.958145	0.5-1.82
family Alcaligenaceae	IVW	9	0.00113808	2.85504	1.52-5.37
family Alcaligenaceae	MR Egger	9	0.526147	3.43569	0.09-129.16
family Alcaligenaceae	Weighted median	9	0.0229709	2.7546	1.15-6.6
family Alcaligenaceae	Weighted mode	9	0.074825	4.89811	1.07-22.42
family Alcaligenaceae	ML	9	0.00135102	2.937	1.52-5.68
family Alcaligenaceae	cML-MA	9	0.00357382	3.005	1.43-6.3
family Bacteroidaceae	IVW	9	0.134567	0.63301	0.35-1.15
family Bacteroidaceae	MR Egger	9	0.464646	0.293935	0.01-6.55
family Bacteroidaceae	Weighted median	9	0.263846	0.630579	0.28-1.42
family Bacteroidaceae	Weighted mode	9	0.380452	0.613066	0.22-1.72
family Bacteroidaceae	ML	9	0.133011	0.626325	0.34-1.15
family Bacteroidaceae	cML-MA	9	0.185491	0.61926	0.3-1.26
family Bacteroidales S24 7group	IVW	7	0.00135615	0.463525	0.29-0.74
family Bacteroidales S24 7group	MR Egger	7	0.971081	0.938662	0.04-24.36
family Bacteroidales S24 7group	Weighted median	7	0.0109529	0.448184	0.24-0.83
family Bacteroidales S24 7group	Weighted mode	7	0.0831703	0.354853	0.13-0.94
family Bacteroidales S24 7group	ML	7	0.00176601	0.45775	0.28-0.75
family Bacteroidales S24 7group	cML-MA	7	0.00221921	0.454797	0.27-0.75
family Bifidobacteriaceae	IVW	11	0.566766	0.849584	0.49-1.48
family Bifidobacteriaceae	MR Egger	11	0.838656	1.22597	0.18-8.24
family Bifidobacteriaceae	Weighted median	11	0.245386	0.676266	0.35-1.31
family Bifidobacteriaceae	Weighted mode	11	0.278402	0.599395	0.25-1.44
family Bifidobacteriaceae	ML	11	0.480275	0.844932	0.53-1.35
family Bifidobacteriaceae	cML-MA	11	0.669116	0.892759	0.53-1.5
family Clostridiaceae1	IVW	10	0.9538	1.01729	0.57-1.82
family Clostridiaceae1	MR Egger	10	0.239445	0.351235	0.07-1.76
family Clostridiaceae1	Weighted median	10	0.533513	1.26446	0.6-2.65
family Clostridiaceae1	Weighted mode	10	0.417872	1.69863	0.5-5.77
family Clostridiaceae1	ML	10	0.945301	1.01877	0.6-1.73
family Clostridiaceae1	cML-MA	10	0.949519	1.01952	0.56-1.85
family Clostridiales vadin BB60 group	IVW	15	0.169682	0.777031	0.54-1.11
family Clostridiales vadin BB60 group	MR Egger	15	0.678618	0.807924	0.3-2.17
family Clostridiales vadin BB60 group	Weighted median	15	0.138588	0.690216	0.42-1.13
family Clostridiales vadin BB60 group	Weighted mode	15	0.116382	0.540865	0.26-1.11
family Clostridiales vadin BB60 group	ML	15	0.174484	0.775312	0.54-1.12
family Clostridiales vadin BB60 group	cML-MA	15	0.166956	0.77233	0.54-1.11
family Coriobacteriaceae	IVW	14	0.962173	1.01214	0.61-1.67
family Coriobacteriaceae	MR Egger	14	0.847746	1.22653	0.16-9.43
family Coriobacteriaceae	Weighted median	14	0.932929	0.969905	0.48-1.98
family Coriobacteriaceae	Weighted mode	14	0.688937	0.782935	0.24-2.53
family Coriobacteriaceae	ML	14	0.95933	1.01332	0.61-1.69
family Coriobacteriaceae	cML-MA	14	0.976773	0.991467	0.56-1.77
family Defluviitaleaceae	IVW	11	0.98385	1.00418	0.67-1.5
family Defluviitaleaceae	MR Egger	11	0.246026	2.36243	0.61-9.19
family Defluviitaleaceae	Weighted median	11	0.887273	0.96031	0.55-1.68
family Defluviitaleaceae	Weighted mode	11	0.953296	0.97478	0.42-2.24
family Defluviitaleaceae	ML	11	0.983056	1.00441	0.67-1.51
family Defluviitaleaceae	cML-MA	11	0.91938	0.978091	0.64-1.5
family Desulfovibrionaceae	IVW	10	0.571423	0.836619	0.45-1.55
family Desulfovibrionaceae	MR Egger	10	0.271748	0.409555	0.09-1.8
family Desulfovibrionaceae	Weighted median	10	0.492092	0.781489	0.39-1.58
family Desulfovibrionaceae	Weighted mode	10	0.542752	0.75958	0.32-1.78
family Desulfovibrionaceae	ML	10	0.46848	0.829188	0.5-1.38
family Desulfovibrionaceae	cML-MA	10	0.575489	0.842461	0.46-1.54
family Enterobacteriaceae	IVW	7	0.615775	1.24204	0.53-2.9
family Enterobacteriaceae	MR Egger	7	0.322764	16.7411	0.11-2575.84
family Enterobacteriaceae	Weighted median	7	0.425734	0.681206	0.26-1.75
family Enterobacteriaceae	Weighted mode	7	0.42166	0.594581	0.18-1.94
family Enterobacteriaceae	ML	7	0.496914	1.26245	0.64-2.47
family Enterobacteriaceae	cML-MA	7	0.685213	1.17251	0.54-2.53
family Erysipelotrichaceae	IVW	13	0.761443	0.886967	0.41-1.92
family Erysipelotrichaceae	MR Egger	13	0.964443	0.921779	0.03-30.54
family Erysipelotrichaceae	Weighted median	13	0.693487	0.853133	0.39-1.88
family Erysipelotrichaceae	Weighted mode	13	0.488753	0.655964	0.21-2.09
family Erysipelotrichaceae	ML	13	0.653933	0.879105	0.5-1.54
family Erysipelotrichaceae	cML-MA	13	0.555712	0.800578	0.38-1.68
family Family XI	IVW	8	0.126339	1.29525	0.93-1.8
family Family XI	MR Egger	8	0.811064	0.751466	0.08-7.07
family Family XI	Weighted median	8	0.240843	1.25282	0.86-1.83
family Family XI	Weighted mode	8	0.471621	1.2437	0.71-2.18
family Family XI	ML	8	0.0619305	1.31649	0.99-1.76
family Family XI	cML-MA	8	0.11783	1.31925	0.93-1.87
family Family XIII	IVW	10	0.903538	1.03356	0.61-1.76
family Family XIII	MR Egger	10	0.587216	0.612319	0.11-3.35
family Family XIII	Weighted median	10	0.952158	0.978544	0.48-1.99
family Family XIII	Weighted mode	10	0.926362	0.956354	0.38-2.4
family Family XIII	ML	10	0.903231	1.03393	0.6-1.77
family Family XIII	cML-MA	10	0.879139	1.0477	0.57-1.91
family Lachnospiraceae	IVW	16	0.0550123	0.61381	0.37-1.01
family Lachnospiraceae	MR Egger	16	0.0811805	0.193602	0.03-1.07
family Lachnospiraceae	Weighted median	16	0.0535338	0.49817	0.25-1.01
family Lachnospiraceae	Weighted mode	16	0.160667	0.338312	0.08-1.43
family Lachnospiraceae	ML	16	0.0665746	0.622191	0.37-1.03
family Lachnospiraceae	cML-MA	16	0.111333	0.624216	0.35-1.11
family Lactobacillaceae	IVW	8	0.858598	1.03461	0.71-1.5
family Lactobacillaceae	MR Egger	8	0.894535	0.936033	0.37-2.39
family Lactobacillaceae	Weighted median	8	0.943249	1.01862	0.61-1.69
family Lactobacillaceae	Weighted mode	8	0.849321	1.06283	0.58-1.95
family Lactobacillaceae	ML	8	0.854897	1.03603	0.71-1.51
family Lactobacillaceae	cML-MA	8	0.919511	1.02079	0.68-1.52
family Methanobacteriaceae	IVW	10	0.123742	0.802973	0.61-1.06
family Methanobacteriaceae	MR Egger	10	0.729085	0.809783	0.26-2.56
family Methanobacteriaceae	Weighted median	10	0.226828	0.793862	0.55-1.15
family Methanobacteriaceae	Weighted mode	10	0.443326	0.795596	0.45-1.39
family Methanobacteriaceae	ML	10	0.122826	0.797912	0.6-1.06
family Methanobacteriaceae	cML-MA	10	0.133308	0.795925	0.59-1.07
family Oxalobacteraceae	IVW	14	0.15414	1.26837	0.91-1.76
family Oxalobacteraceae	MR Egger	14	0.171087	2.52401	0.73-8.78
family Oxalobacteraceae	Weighted median	14	0.0668089	1.40696	0.98-2.03
family Oxalobacteraceae	Weighted mode	14	0.343541	1.324	0.76-2.32
family Oxalobacteraceae	ML	14	0.0781973	1.27318	0.97-1.67
family Oxalobacteraceae	cML-MA	14	0.230824	1.26863	0.86-1.87
family Pasteurellaceae	IVW	13	0.973414	0.992981	0.66-1.5
family Pasteurellaceae	MR Egger	13	0.349292	1.55261	0.64-3.75
family Pasteurellaceae	Weighted median	13	0.316221	1.2819	0.79-2.08
family Pasteurellaceae	Weighted mode	13	0.38331	1.31955	0.72-2.41
family Pasteurellaceae	ML	13	0.96728	0.992923	0.71-1.39
family Pasteurellaceae	cML-MA	13	0.87265	1.0355	0.68-1.59
family Peptococcaceae	IVW	9	0.334646	1.24575	0.8-1.95
family Peptococcaceae	MR Egger	9	0.950269	1.04144	0.3-3.57
family Peptococcaceae	Weighted median	9	0.521225	1.21399	0.67-2.2
family Peptococcaceae	Weighted mode	9	0.765285	1.13723	0.5-2.57
family Peptococcaceae	ML	9	0.328779	1.2544	0.8-1.98
family Peptococcaceae	cML-MA	9	0.397301	1.24367	0.75-2.06
family Peptostreptococcaceae	IVW	13	0.869933	0.962836	0.61-1.52
family Peptostreptococcaceae	MR Egger	13	0.157813	0.471611	0.18-1.25
family Peptostreptococcaceae	Weighted median	13	0.528034	1.21769	0.66-2.25
family Peptostreptococcaceae	Weighted mode	13	0.555506	1.30477	0.55-3.08
family Peptostreptococcaceae	ML	13	0.860364	0.961853	0.62-1.48
family Peptostreptococcaceae	cML-MA	13	0.954896	0.986321	0.61-1.59
family Porphyromonadaceae	IVW	9	0.682069	0.860173	0.42-1.77
family Porphyromonadaceae	MR Egger	9	0.689336	0.484295	0.02-14.66
family Porphyromonadaceae	Weighted median	9	0.300157	0.599071	0.23-1.58
family Porphyromonadaceae	Weighted mode	9	0.316798	0.406062	0.08-2.12
family Porphyromonadaceae	ML	9	0.652553	0.853065	0.43-1.7
family Porphyromonadaceae	cML-MA	9	0.673817	0.846582	0.39-1.84
family Prevotellaceae	IVW	16	0.40491	1.19565	0.79-1.82
family Prevotellaceae	MR Egger	16	0.778388	1.25179	0.27-5.81
family Prevotellaceae	Weighted median	16	0.161293	1.47629	0.86-2.55
family Prevotellaceae	Weighted mode	16	0.212889	1.93162	0.72-5.21
family Prevotellaceae	ML	16	0.400854	1.20059	0.78-1.84
family Prevotellaceae	cML-MA	16	0.437918	1.21631	0.74-1.99
family Rhodospirillaceae	IVW	15	0.191991	0.805296	0.58-1.11
family Rhodospirillaceae	MR Egger	15	0.747966	0.793316	0.2-3.16
family Rhodospirillaceae	Weighted median	15	0.216822	0.760586	0.49-1.17
family Rhodospirillaceae	Weighted mode	15	0.38594	0.735288	0.37-1.44
family Rhodospirillaceae	ML	15	0.192502	0.8032	0.58-1.12
family Rhodospirillaceae	cML-MA	15	0.242966	0.802085	0.55-1.16
family Rikenellaceae	IVW	16	0.89901	0.971299	0.62-1.52
family Rikenellaceae	MR Egger	16	0.172482	0.363816	0.09-1.44
family Rikenellaceae	Weighted median	16	0.612136	1.17349	0.63-2.18
family Rikenellaceae	Weighted mode	16	0.395272	1.69542	0.52-5.53
family Rikenellaceae	ML	16	0.898676	0.970574	0.61-1.54
family Rikenellaceae	cML-MA	16	0.976325	0.992175	0.59-1.67
family Ruminococcaceae	IVW	10	0.687107	1.11249	0.66-1.87
family Ruminococcaceae	MR Egger	10	0.29455	0.526614	0.17-1.61
family Ruminococcaceae	Weighted median	10	0.80952	0.913342	0.44-1.91
family Ruminococcaceae	Weighted mode	10	0.812476	0.895837	0.37-2.17
family Ruminococcaceae	ML	10	0.685052	1.11556	0.66-1.89
family Ruminococcaceae	cML-MA	10	0.684108	1.12044	0.65-1.94
family Streptococcaceae	IVW	14	0.157471	0.705041	0.43-1.14
family Streptococcaceae	MR Egger	14	0.486937	0.487759	0.07-3.47
family Streptococcaceae	Weighted median	14	0.148612	0.631651	0.34-1.18
family Streptococcaceae	Weighted mode	14	0.221611	0.515645	0.19-1.42
family Streptococcaceae	ML	14	0.166644	0.707945	0.43-1.15
family Streptococcaceae	cML-MA	14	0.246328	0.735037	0.44-1.24
family Veillonellaceae	IVW	19	0.833997	0.957402	0.64-1.44
family Veillonellaceae	MR Egger	19	0.985894	0.99224	0.42-2.32
family Veillonellaceae	Weighted median	19	0.738261	0.914816	0.54-1.54
family Veillonellaceae	Weighted mode	19	0.937455	0.976424	0.54-1.76
family Veillonellaceae	ML	19	0.807664	0.955367	0.66-1.38
family Veillonellaceae	cML-MA	19	0.958638	0.988416	0.64-1.54
family Verrucomicrobiaceae	IVW	11	0.978468	1.00623	0.64-1.58
family Verrucomicrobiaceae	MR Egger	11	0.846783	1.1673	0.25-5.36
family Verrucomicrobiaceae	Weighted median	11	0.794619	1.08085	0.6-1.94
family Verrucomicrobiaceae	Weighted mode	11	0.921893	1.04808	0.42-2.62
family Verrucomicrobiaceae	ML	11	0.977529	1.00661	0.64-1.59
family Verrucomicrobiaceae	cML-MA	11	0.909759	1.02986	0.62-1.71
family Victivallaceae	IVW	11	0.955976	1.00716	0.78-1.3
family Victivallaceae	MR Egger	11	0.478805	1.67844	0.42-6.63
family Victivallaceae	Weighted median	11	0.626971	1.08529	0.78-1.51
family Victivallaceae	Weighted mode	11	0.900843	1.03151	0.64-1.66
family Victivallaceae	ML	11	0.954579	1.00748	0.78-1.3
family Victivallaceae	cML-MA	11	0.879443	1.02055	0.78-1.33
genus Actinomyces	IVW	7	0.51632	0.846836	0.51-1.4
genus Actinomyces	MR Egger	7	0.537905	0.641148	0.17-2.4
genus Actinomyces	Weighted median	7	0.382761	0.766683	0.42-1.39
genus Actinomyces	Weighted mode	7	0.604799	0.80408	0.37-1.76
genus Actinomyces	ML	7	0.446895	0.840581	0.54-1.32
genus Actinomyces	cML-MA	7	0.490441	0.84593	0.53-1.36
genus Adlercreutzia	IVW	8	0.130602	1.58904	0.87-2.9
genus Adlercreutzia	MR Egger	8	0.354544	0.275715	0.02-3.42
genus Adlercreutzia	Weighted median	8	0.119742	1.65114	0.88-3.11
genus Adlercreutzia	Weighted mode	8	0.283815	1.77281	0.67-4.66
genus Adlercreutzia	ML	8	0.0464463	1.64028	1.01-2.67
genus Adlercreutzia	cML-MA	8	0.106739	1.62582	0.9-2.93
genus Akkermansia	IVW	11	0.976065	1.00692	0.64-1.58
genus Akkermansia	MR Egger	11	0.839103	1.17641	0.26-5.4
genus Akkermansia	Weighted median	11	0.797182	1.08078	0.6-1.95
genus Akkermansia	Weighted mode	11	0.922484	1.04629	0.43-2.54
genus Akkermansia	ML	11	0.975264	1.00727	0.64-1.59
genus Akkermansia	cML-MA	11	0.907645	1.03056	0.62-1.71
genus Alistipes	IVW	13	0.568262	0.849588	0.49-1.49
genus Alistipes	MR Egger	13	0.886357	0.81784	0.06-12.1
genus Alistipes	Weighted median	13	0.878518	0.943338	0.45-1.99
genus Alistipes	Weighted mode	13	0.980393	0.986896	0.35-2.77
genus Alistipes	ML	13	0.568665	0.847882	0.48-1.5
genus Alistipes	cML-MA	13	0.629226	0.857669	0.46-1.6
genus Allisonella	IVW	8	0.023932	0.682318	0.49-0.95
genus Allisonella	MR Egger	8	0.637146	1.78794	0.18-17.72
genus Allisonella	Weighted median	8	0.0245504	0.655768	0.45-0.95
genus Allisonella	Weighted mode	8	0.104255	0.630032	0.39-1.02
genus Allisonella	ML	8	0.00618977	0.669962	0.5-0.89
genus Allisonella	cML-MA	8	0.0160511	0.670607	0.48-0.93
genus Alloprevotella	IVW	5	0.187206	1.2663	0.89-1.8
genus Alloprevotella	MR Egger	5	0.783337	1.59513	0.08-33.5
genus Alloprevotella	Weighted median	5	0.362757	1.22947	0.79-1.92
genus Alloprevotella	Weighted mode	5	0.578585	1.18557	0.68-2.06
genus Alloprevotella	ML	5	0.190366	1.2669	0.89-1.81
genus Alloprevotella	cML-MA	5	0.234813	1.26916	0.86-1.88
genus Anaerofilum	IVW	10	0.159227	1.25644	0.91-1.73
genus Anaerofilum	MR Egger	10	0.731634	1.36644	0.24-7.65
genus Anaerofilum	Weighted median	10	0.07239	1.46038	0.97-2.21
genus Anaerofilum	Weighted mode	10	0.220472	1.55273	0.81-2.99
genus Anaerofilum	ML	10	0.14898	1.26859	0.92-1.75
genus Anaerofilum	cML-MA	10	0.171946	1.28329	0.9-1.84
genus Anaerostipes	IVW	13	0.903398	1.0335	0.61-1.76
genus Anaerostipes	MR Egger	13	0.471063	2.10945	0.3-14.98
genus Anaerostipes	Weighted median	13	0.957703	1.01927	0.5-2.06
genus Anaerostipes	Weighted mode	13	0.978878	0.985127	0.33-2.92
genus Anaerostipes	ML	13	0.8975	1.03558	0.61-1.76
genus Anaerostipes	cML-MA	13	0.985076	1.00591	0.54-1.87
genus Anaerotruncus	IVW	13	0.818835	0.921642	0.46-1.85
genus Anaerotruncus	MR Egger	13	0.3734	0.386827	0.05-2.88
genus Anaerotruncus	Weighted median	13	0.268994	1.56126	0.71-3.44
genus Anaerotruncus	Weighted mode	13	0.321084	1.97855	0.54-7.2
genus Anaerotruncus	ML	13	0.761302	0.92177	0.54-1.56
genus Anaerotruncus	cML-MA	13	0.801625	1.09851	0.53-2.29
genus Bacteroides	IVW	9	0.134567	0.63301	0.35-1.15
genus Bacteroides	MR Egger	9	0.464646	0.293935	0.01-6.55
genus Bacteroides	Weighted median	9	0.242703	0.630579	0.29-1.37
genus Bacteroides	Weighted mode	9	0.391453	0.613066	0.21-1.77
genus Bacteroides	ML	9	0.133011	0.626325	0.34-1.15
genus Bacteroides	cML-MA	9	0.185491	0.61926	0.3-1.26
genus Barnesiella	IVW	13	0.917165	0.975559	0.61-1.56
genus Barnesiella	MR Egger	13	0.745728	1.37802	0.21-9.12
genus Barnesiella	Weighted median	13	0.629372	0.859691	0.47-1.59
genus Barnesiella	Weighted mode	13	0.412001	0.672302	0.27-1.68
genus Barnesiella	ML	13	0.917205	0.975352	0.61-1.56
genus Barnesiella	cML-MA	13	0.974898	0.991921	0.6-1.64
genus Bifidobacterium	IVW	12	0.753432	0.913674	0.52-1.6
genus Bifidobacterium	MR Egger	12	0.107869	2.95809	0.89-9.86
genus Bifidobacterium	Weighted median	12	0.0917264	0.578642	0.31-1.09
genus Bifidobacterium	Weighted mode	12	0.240602	0.525733	0.19-1.45
genus Bifidobacterium	ML	12	0.675051	0.910724	0.59-1.41
genus Bifidobacterium	cML-MA	12	0.71258	0.894897	0.5-1.62
genus Bilophila	IVW	13	0.645172	1.11598	0.7-1.78
genus Bilophila	MR Egger	13	0.937451	0.90999	0.09-9.1
genus Bilophila	Weighted median	13	0.617348	1.17216	0.63-2.19
genus Bilophila	Weighted mode	13	0.322636	1.76488	0.6-5.19
genus Bilophila	ML	13	0.641671	1.11931	0.7-1.8
genus Bilophila	cML-MA	13	0.580033	1.14862	0.7-1.88
genus Blautia	IVW	2	0.995997	1.00794	0.05-22.16
genus Blautia	ML	2	0.9902	1.00903	0.24-4.23
genus Blautia	cML-MA	2	0.950088	1.05783	0.18-6.15
genus Butyricicoccus	IVW	8	0.334848	0.755479	0.43-1.34
genus Butyricicoccus	MR Egger	8	0.993549	1.00482	0.33-3.07
genus Butyricicoccus	Weighted median	8	0.644729	0.835918	0.39-1.79
genus Butyricicoccus	Weighted mode	8	0.85331	0.91626	0.37-2.24
genus Butyricicoccus	ML	8	0.334652	0.751038	0.42-1.34
genus Butyricicoccus	cML-MA	8	0.503641	0.802308	0.42-1.53
genus Butyricimonas	IVW	13	0.504419	0.859901	0.55-1.34
genus Butyricimonas	MR Egger	13	0.554039	0.602043	0.12-3.07
genus Butyricimonas	Weighted median	13	0.987973	1.0047	0.55-1.85
genus Butyricimonas	Weighted mode	13	0.882532	1.07958	0.4-2.92
genus Butyricimonas	ML	13	0.481443	0.853077	0.55-1.33
genus Butyricimonas	cML-MA	13	0.626597	0.882248	0.53-1.46
genus Butyrivibrio	IVW	15	0.822091	0.97619	0.79-1.2
genus Butyrivibrio	MR Egger	15	0.380131	1.52098	0.62-3.76
genus Butyrivibrio	Weighted median	15	0.579232	0.924938	0.7-1.22
genus Butyrivibrio	Weighted mode	15	0.56608	0.881365	0.58-1.34
genus Butyrivibrio	ML	15	0.821434	0.975905	0.79-1.21
genus Butyrivibrio	cML-MA	15	0.828925	0.975973	0.78-1.22
genus Candidatus Soleaferrea	IVW	10	0.0570105	1.42969	0.99-2.07
genus Candidatus Soleaferrea	MR Egger	10	0.541592	0.555891	0.09-3.38
genus Candidatus Soleaferrea	Weighted median	10	0.646701	1.12098	0.69-1.83
genus Candidatus Soleaferrea	Weighted mode	10	0.808773	0.902456	0.4-2.02
genus Candidatus Soleaferrea	ML	10	0.039376	1.45679	1.02-2.08
genus Candidatus Soleaferrea	cML-MA	10	0.107897	1.44389	0.92-2.26
genus Catenibacterium	IVW	4	0.184032	0.754969	0.5-1.14
genus Catenibacterium	MR Egger	4	0.409509	0.0644958	0-11.6
genus Catenibacterium	Weighted median	4	0.199315	0.720391	0.44-1.19
genus Catenibacterium	Weighted mode	4	0.314623	0.648965	0.32-1.31
genus Catenibacterium	ML	4	0.184525	0.751148	0.49-1.15
genus Catenibacterium	cML-MA	4	0.175832	0.725168	0.46-1.15
genus Christensenellaceae R 7group	IVW	9	0.404975	1.30853	0.69-2.46
genus Christensenellaceae R 7group	MR Egger	9	0.950594	1.07216	0.13-8.99
genus Christensenellaceae R 7group	Weighted median	9	0.283977	1.55876	0.69-3.51
genus Christensenellaceae R 7group	Weighted mode	9	0.400148	1.60459	0.57-4.55
genus Christensenellaceae R 7group	ML	9	0.401346	1.31432	0.69-2.49
genus Christensenellaceae R 7group	cML-MA	9	0.397551	1.32998	0.69-2.57
genus Clostridium innocuum group	IVW	8	0.972133	1.00553	0.74-1.37
genus Clostridium innocuum group	MR Egger	8	0.308092	2.41844	0.51-11.45
genus Clostridium innocuum group	Weighted median	8	0.734553	0.931227	0.62-1.41
genus Clostridium innocuum group	Weighted mode	8	0.686769	0.878147	0.48-1.61
genus Clostridium innocuum group	ML	8	0.971711	1.00569	0.73-1.38
genus Clostridium innocuum group	cML-MA	8	0.926736	0.985576	0.72-1.34
genus Clostridium sensustricto1	IVW	7	0.805368	1.07	0.62-1.83
genus Clostridium sensustricto1	MR Egger	7	0.276995	0.423609	0.11-1.68
genus Clostridium sensustricto1	Weighted median	7	0.374845	1.38626	0.67-2.85
genus Clostridium sensustricto1	Weighted mode	7	0.510955	1.50631	0.48-4.75
genus Clostridium sensustricto1	ML	7	0.801324	1.07319	0.62-1.86
genus Clostridium sensustricto1	cML-MA	7	0.815719	1.07009	0.61-1.89
genus Collinsella	IVW	9	0.479656	1.245	0.68-2.29
genus Collinsella	MR Egger	9	0.252478	0.23609	0.02-2.28
genus Collinsella	Weighted median	9	0.0921614	2.02759	0.89-4.62
genus Collinsella	Weighted mode	9	0.321534	2.06889	0.54-7.97
genus Collinsella	ML	9	0.472575	1.2554	0.67-2.34
genus Collinsella	cML-MA	9	0.40272	1.33673	0.68-2.64
genus Coprobacter	IVW	11	0.121621	0.751922	0.52-1.08
genus Coprobacter	MR Egger	11	0.243308	0.402826	0.1-1.68
genus Coprobacter	Weighted median	11	0.240711	0.748539	0.46-1.21
genus Coprobacter	Weighted mode	11	0.514047	0.749594	0.33-1.73
genus Coprobacter	ML	11	0.109711	0.745087	0.52-1.07
genus Coprobacter	cML-MA	11	0.101047	0.727241	0.5-1.06
genus Coprococcus1	IVW	11	0.528884	0.851594	0.52-1.4
genus Coprococcus1	MR Egger	11	0.455996	1.62603	0.48-5.53
genus Coprococcus1	Weighted median	11	0.651843	0.854474	0.43-1.69
genus Coprococcus1	Weighted mode	11	0.856429	1.09988	0.4-3
genus Coprococcus1	ML	11	0.523794	0.846694	0.51-1.41
genus Coprococcus1	cML-MA	11	0.545981	0.852501	0.51-1.43
genus Coprococcus2	IVW	8	0.0298964	0.545531	0.32-0.94
genus Coprococcus2	MR Egger	8	0.419674	0.14871	0-11.1
genus Coprococcus2	Weighted median	8	0.0607741	0.505161	0.25-1.03
genus Coprococcus2	Weighted mode	8	0.218273	0.482483	0.17-1.39
genus Coprococcus2	ML	8	0.0309491	0.540684	0.31-0.95
genus Coprococcus2	cML-MA	8	0.0328467	0.517768	0.28-0.95
genus Coprococcus3	IVW	9	0.0946425	1.69322	0.91-3.14
genus Coprococcus3	MR Egger	9	0.830291	0.681445	0.02-19.99
genus Coprococcus3	Weighted median	9	0.403055	1.40149	0.64-3.09
genus Coprococcus3	Weighted mode	9	0.843875	1.13532	0.33-3.86
genus Coprococcus3	ML	9	0.0911148	1.71923	0.92-3.22
genus Coprococcus3	cML-MA	9	0.106769	1.7083	0.89-3.27
genus Defluviitaleaceae UCG011	IVW	9	0.775606	1.07114	0.67-1.72
genus Defluviitaleaceae UCG011	MR Egger	9	0.0899843	4.99327	1.01-24.81
genus Defluviitaleaceae UCG011	Weighted median	9	0.923246	0.970452	0.53-1.79
genus Defluviitaleaceae UCG011	Weighted mode	9	0.976677	1.014	0.41-2.5
genus Defluviitaleaceae UCG011	ML	9	0.75661	1.07452	0.68-1.69
genus Defluviitaleaceae UCG011	cML-MA	9	0.782356	1.06935	0.66-1.72
genus Desulfovibrio	IVW	9	0.55779	0.872221	0.55-1.38
genus Desulfovibrio	MR Egger	9	0.699332	1.32271	0.34-5.16
genus Desulfovibrio	Weighted median	9	0.953095	0.981572	0.53-1.82
genus Desulfovibrio	Weighted mode	9	0.80359	1.11739	0.48-2.6
genus Desulfovibrio	ML	9	0.554948	0.869651	0.55-1.38
genus Desulfovibrio	cML-MA	9	0.558546	0.872857	0.55-1.38
genus Dialister	IVW	11	0.561347	1.14886	0.72-1.83
genus Dialister	MR Egger	11	0.158356	4.50124	0.66-30.6
genus Dialister	Weighted median	11	0.446964	1.27682	0.68-2.4
genus Dialister	Weighted mode	11	0.436128	1.5262	0.55-4.24
genus Dialister	ML	11	0.554264	1.15406	0.72-1.86
genus Dialister	cML-MA	11	0.609077	1.14436	0.68-1.92
genus Dorea	IVW	10	0.773079	0.886318	0.39-2.01
genus Dorea	MR Egger	10	0.729046	0.642739	0.06-7.19
genus Dorea	Weighted median	10	0.641233	0.807897	0.33-1.98
genus Dorea	Weighted mode	10	0.693216	0.795076	0.26-2.4
genus Dorea	ML	10	0.705264	0.886961	0.48-1.65
genus Dorea	cML-MA	10	0.633153	0.837491	0.4-1.73
genus Eggerthella	IVW	10	0.917138	1.01781	0.73-1.42
genus Eggerthella	MR Egger	10	0.43055	1.93199	0.41-9.15
genus Eggerthella	Weighted median	10	0.78542	1.06523	0.68-1.68
genus Eggerthella	Weighted mode	10	0.366032	1.45146	0.67-3.13
genus Eggerthella	ML	10	0.913192	1.01911	0.73-1.43
genus Eggerthella	cML-MA	10	0.907392	1.02114	0.72-1.45
genus Eisenbergiella	IVW	11	0.493812	0.892616	0.64-1.24
genus Eisenbergiella	MR Egger	11	0.559125	0.460737	0.04-5.64
genus Eisenbergiella	Weighted median	11	0.568314	0.879058	0.56-1.37
genus Eisenbergiella	Weighted mode	11	0.824853	0.925981	0.48-1.8
genus Eisenbergiella	ML	11	0.479503	0.888461	0.64-1.23
genus Eisenbergiella	cML-MA	11	0.539103	0.891476	0.62-1.29
genus Enterorhabdus	IVW	6	0.557665	0.858647	0.52-1.43
genus Enterorhabdus	MR Egger	6	0.592375	0.670811	0.17-2.58
genus Enterorhabdus	Weighted median	6	0.631031	0.858821	0.46-1.6
genus Enterorhabdus	Weighted mode	6	0.544083	0.785667	0.38-1.63
genus Enterorhabdus	ML	6	0.557499	0.858362	0.52-1.43
genus Enterorhabdus	cML-MA	6	0.534358	0.838348	0.48-1.46
genus Erysipelatoclostridium	IVW	15	0.481351	1.18442	0.74-1.9
genus Erysipelatoclostridium	MR Egger	15	0.662468	0.650261	0.1-4.3
genus Erysipelatoclostridium	Weighted median	15	0.208718	1.39416	0.83-2.34
genus Erysipelatoclostridium	Weighted mode	15	0.383782	1.45101	0.64-3.27
genus Erysipelatoclostridium	ML	15	0.335839	1.19894	0.83-1.73
genus Erysipelatoclostridium	cML-MA	15	0.310117	1.28362	0.79-2.08
genus Escherichia Shigella	IVW	10	0.0490841	1.6809	1-2.82
genus Escherichia Shigella	MR Egger	10	0.892624	0.892169	0.18-4.44
genus Escherichia Shigella	Weighted median	10	0.125419	1.66896	0.87-3.21
genus Escherichia Shigella	Weighted mode	10	0.426541	1.61979	0.52-5.04
genus Escherichia Shigella	ML	10	0.0466808	1.70898	1.01-2.9
genus Escherichia Shigella	cML-MA	10	0.0706396	1.70169	0.96-3.03
genus Eubacterium brachy group	IVW	10	0.0947284	1.27999	0.96-1.71
genus Eubacterium brachy group	MR Egger	10	0.403698	1.71282	0.52-5.67
genus Eubacterium brachy group	Weighted median	10	0.0402588	1.4849	1.02-2.17
genus Eubacterium brachy group	Weighted mode	10	0.179953	1.65153	0.84-3.25
genus Eubacterium brachy group	ML	10	0.0948465	1.29056	0.96-1.74
genus Eubacterium brachy group	cML-MA	10	0.137579	1.28474	0.92-1.79
genus Eubacterium coprostanoligenes group	IVW	13	0.377779	1.27133	0.75-2.17
genus Eubacterium coprostanoligenes group	MR Egger	13	0.614827	0.575491	0.07-4.66
genus Eubacterium coprostanoligenes group	Weighted median	13	0.394846	1.36641	0.67-2.8
genus Eubacterium coprostanoligenes group	Weighted mode	13	0.586291	1.3859	0.44-4.35
genus Eubacterium coprostanoligenes group	ML	13	0.366744	1.28455	0.75-2.21
genus Eubacterium coprostanoligenes group	cML-MA	13	0.461077	1.2708	0.67-2.4
genus Eubacterium eligens group	IVW	7	0.749987	1.1123	0.58-2.14
genus Eubacterium eligens group	MR Egger	7	0.681508	1.75226	0.14-21.9
genus Eubacterium eligens group	Weighted median	7	0.611399	0.809857	0.36-1.83
genus Eubacterium eligens group	Weighted mode	7	0.7413	0.818622	0.26-2.55
genus Eubacterium eligens group	ML	7	0.747193	1.11522	0.57-2.16
genus Eubacterium eligens group	cML-MA	7	0.73276	1.12227	0.58-2.18
genus Eubacterium fissicatena group	IVW	9	0.46607	0.891676	0.66-1.21
genus Eubacterium fissicatena group	MR Egger	9	0.973065	1.029	0.21-5.1
genus Eubacterium fissicatena group	Weighted median	9	0.571959	0.890975	0.6-1.33
genus Eubacterium fissicatena group	Weighted mode	9	0.783259	0.915393	0.5-1.68
genus Eubacterium fissicatena group	ML	9	0.461869	0.889321	0.65-1.22
genus Eubacterium fissicatena group	cML-MA	9	0.485535	0.88666	0.63-1.24
genus Eubacterium hallii group	IVW	14	0.0380584	0.635698	0.41-0.98
genus Eubacterium hallii group	MR Egger	14	0.60968	0.782748	0.31-1.96
genus Eubacterium hallii group	Weighted median	14	0.187805	0.665079	0.36-1.22
genus Eubacterium hallii group	Weighted mode	14	0.408639	0.680356	0.28-1.65
genus Eubacterium hallii group	ML	14	0.046572	0.640356	0.41-0.99
genus Eubacterium hallii group	cML-MA	14	0.103292	0.627654	0.36-1.1
genus Eubacterium nodatum group	IVW	11	0.465592	1.09808	0.85-1.41
genus Eubacterium nodatum group	MR Egger	11	0.618274	1.34296	0.44-4.12
genus Eubacterium nodatum group	Weighted median	11	0.624524	1.08883	0.77-1.53
genus Eubacterium nodatum group	Weighted mode	11	0.490688	1.21817	0.71-2.09
genus Eubacterium nodatum group	ML	11	0.455335	1.10223	0.85-1.42
genus Eubacterium nodatum group	cML-MA	11	0.528766	1.08883	0.84-1.42
genus Eubacterium oxidoreducens group	IVW	5	0.810928	0.944466	0.59-1.51
genus Eubacterium oxidoreducens group	MR Egger	5	0.868863	0.833335	0.11-6.09
genus Eubacterium oxidoreducens group	Weighted median	5	0.506714	0.818645	0.45-1.48
genus Eubacterium oxidoreducens group	Weighted mode	5	0.431995	0.643074	0.24-1.73
genus Eubacterium oxidoreducens group	ML	5	0.804179	0.942395	0.59-1.51
genus Eubacterium oxidoreducens group	cML-MA	5	0.82049	0.939099	0.55-1.62
genus Eubacterium rectale group	IVW	8	0.840011	0.936497	0.5-1.77
genus Eubacterium rectale group	MR Egger	8	0.889647	1.18734	0.12-12.14
genus Eubacterium rectale group	Weighted median	8	0.857928	0.926722	0.4-2.13
genus Eubacterium rectale group	Weighted mode	8	0.961494	1.0313	0.31-3.45
genus Eubacterium rectale group	ML	8	0.843666	0.93715	0.49-1.79
genus Eubacterium rectale group	cML-MA	8	0.759121	0.896421	0.45-1.8
genus Eubacterium ruminantium group	IVW	17	0.0421614	0.743529	0.56-0.99
genus Eubacterium ruminantium group	MR Egger	17	0.627989	0.789619	0.31-2.01
genus Eubacterium ruminantium group	Weighted median	17	0.0897283	0.715839	0.49-1.05
genus Eubacterium ruminantium group	Weighted mode	17	0.242144	0.705317	0.4-1.24
genus Eubacterium ruminantium group	ML	17	0.0497951	0.74805	0.56-1
genus Eubacterium ruminantium group	cML-MA	17	0.0560474	0.749078	0.56-1.01
genus Eubacterium ventriosum group	IVW	15	0.959448	0.988464	0.63-1.55
genus Eubacterium ventriosum group	MR Egger	15	0.888959	0.864747	0.12-6.39
genus Eubacterium ventriosum group	Weighted median	15	0.981343	0.993294	0.57-1.75
genus Eubacterium ventriosum group	Weighted mode	15	0.846003	1.10474	0.41-2.96
genus Eubacterium ventriosum group	ML	15	0.959535	0.988416	0.63-1.55
genus Eubacterium ventriosum group	cML-MA	15	0.993436	0.99799	0.62-1.61
genus Eubacterium xylanophilum group	IVW	9	0.998613	0.999517	0.58-1.72
genus Eubacterium xylanophilum group	MR Egger	9	0.431047	2.02118	0.39-10.53
genus Eubacterium xylanophilum group	Weighted median	9	0.934171	1.02971	0.51-2.06
genus Eubacterium xylanophilum group	Weighted mode	9	0.379229	0.582207	0.19-1.82
genus Eubacterium xylanophilum group	ML	9	0.998519	0.999521	0.6-1.66
genus Eubacterium xylanophilum group	cML-MA	9	0.960354	0.986781	0.58-1.67
genus Faecalibacterium	IVW	10	0.456553	1.18994	0.75-1.88
genus Faecalibacterium	MR Egger	10	0.922478	0.955181	0.39-2.34
genus Faecalibacterium	Weighted median	10	0.483678	1.23583	0.68-2.24
genus Faecalibacterium	Weighted mode	10	0.714013	1.13896	0.58-2.24
genus Faecalibacterium	ML	10	0.451367	1.19379	0.75-1.89
genus Faecalibacterium	cML-MA	10	0.508362	1.18741	0.71-1.98
genus Family XIII AD3011 group	IVW	13	0.455052	0.83757	0.53-1.33
genus Family XIII AD3011 group	MR Egger	13	0.494627	2.21423	0.24-20.09
genus Family XIII AD3011 group	Weighted median	13	0.586162	0.840544	0.45-1.57
genus Family XIII AD3011 group	Weighted mode	13	0.232281	0.484262	0.16-1.5
genus Family XIII AD3011 group	ML	13	0.474135	0.841032	0.52-1.35
genus Family XIII AD3011 group	cML-MA	13	0.417071	0.819009	0.51-1.33
genus Family XIII UCG001	IVW	8	0.90296	0.961872	0.51-1.8
genus Family XIII UCG001	MR Egger	8	0.07373	6.34463	1.19-33.84
genus Family XIII UCG001	Weighted median	8	0.926938	1.03708	0.48-2.26
genus Family XIII UCG001	Weighted mode	8	0.822046	1.16957	0.31-4.36
genus Family XIII UCG001	ML	8	0.885724	0.959612	0.55-1.68
genus Family XIII UCG001	cML-MA	8	0.876029	0.953924	0.53-1.73
genus Flavonifractor	IVW	5	0.899275	0.952937	0.45-2.01
genus Flavonifractor	MR Egger	5	0.378337	4.59293	0.25-83.3
genus Flavonifractor	Weighted median	5	0.874977	1.07545	0.43-2.66
genus Flavonifractor	Weighted mode	5	0.955465	1.03249	0.36-2.96
genus Flavonifractor	ML	5	0.879756	0.950564	0.49-1.83
genus Flavonifractor	cML-MA	5	0.930351	0.966542	0.45-2.07
genus Fusicatenibacter	IVW	18	0.895382	1.03013	0.66-1.6
genus Fusicatenibacter	MR Egger	18	0.807276	1.23298	0.24-6.45
genus Fusicatenibacter	Weighted median	18	0.426773	0.789563	0.44-1.41
genus Fusicatenibacter	Weighted mode	18	0.46354	0.680858	0.25-1.86
genus Fusicatenibacter	ML	18	0.889913	1.03236	0.66-1.62
genus Fusicatenibacter	cML-MA	18	0.992809	0.997581	0.59-1.69
genus Gordonibacter	IVW	11	0.107705	1.23896	0.95-1.61
genus Gordonibacter	MR Egger	11	0.913104	1.06545	0.35-3.22
genus Gordonibacter	Weighted median	11	0.405723	1.15464	0.82-1.62
genus Gordonibacter	Weighted mode	11	0.982881	0.993833	0.57-1.72
genus Gordonibacter	ML	11	0.108248	1.24291	0.95-1.62
genus Gordonibacter	cML-MA	11	0.135093	1.24699	0.93-1.67
genus Haemophilus	IVW	8	0.581649	0.890468	0.59-1.35
genus Haemophilus	MR Egger	8	0.887445	0.926552	0.34-2.55
genus Haemophilus	Weighted median	8	0.792184	1.07456	0.63-1.83
genus Haemophilus	Weighted mode	8	0.546747	1.29521	0.58-2.88
genus Haemophilus	ML	8	0.569324	0.886255	0.58-1.34
genus Haemophilus	cML-MA	8	0.646218	0.899099	0.57-1.42
genus Holdemanella	IVW	11	0.942887	1.01508	0.67-1.53
genus Holdemanella	MR Egger	11	0.678519	0.766492	0.23-2.59
genus Holdemanella	Weighted median	11	0.689019	0.911543	0.58-1.43
genus Holdemanella	Weighted mode	11	0.295911	0.69804	0.37-1.32
genus Holdemanella	ML	11	0.927542	1.01618	0.72-1.44
genus Holdemanella	cML-MA	11	0.852185	0.964756	0.66-1.41
genus Holdemania	IVW	15	0.245885	1.23761	0.86-1.77
genus Holdemania	MR Egger	15	0.282694	0.546775	0.19-1.57
genus Holdemania	Weighted median	15	0.810861	1.06302	0.64-1.75
genus Holdemania	Weighted mode	15	0.941521	1.03156	0.46-2.33
genus Holdemania	ML	15	0.223298	1.24749	0.87-1.78
genus Holdemania	cML-MA	15	0.29935	1.26621	0.81-1.98
genus Howardella	IVW	10	0.492911	0.892187	0.64-1.24
genus Howardella	MR Egger	10	0.530323	1.5751	0.41-6.12
genus Howardella	Weighted median	10	0.477772	0.879715	0.62-1.25
genus Howardella	Weighted mode	10	0.429396	0.815768	0.5-1.32
genus Howardella	ML	10	0.392366	0.891181	0.68-1.16
genus Howardella	cML-MA	10	0.507515	0.903246	0.67-1.22
genus Hungatella	IVW	5	0.0658587	1.47556	0.97-2.23
genus Hungatella	MR Egger	5	0.147751	12.0501	0.97-149.03
genus Hungatella	Weighted median	5	0.258105	1.38448	0.79-2.43
genus Hungatella	Weighted mode	5	0.979501	0.987122	0.39-2.5
genus Hungatella	ML	5	0.0646861	1.4978	0.98-2.3
genus Hungatella	cML-MA	5	0.100128	1.47063	0.93-2.33
genus Intestinibacter	IVW	15	0.514724	0.877314	0.59-1.3
genus Intestinibacter	MR Egger	15	0.357538	1.86567	0.52-6.72
genus Intestinibacter	Weighted median	15	0.491551	0.839689	0.51-1.38
genus Intestinibacter	Weighted mode	15	0.77736	0.891427	0.41-1.95
genus Intestinibacter	ML	15	0.528538	0.880145	0.59-1.31
genus Intestinibacter	cML-MA	15	0.565966	0.877837	0.56-1.37
genus Intestinimonas	IVW	16	0.605315	0.881646	0.55-1.42
genus Intestinimonas	MR Egger	16	0.693745	0.756792	0.19-2.94
genus Intestinimonas	Weighted median	16	0.378865	0.78458	0.46-1.35
genus Intestinimonas	Weighted mode	16	0.760803	0.889943	0.43-1.86
genus Intestinimonas	ML	16	0.527525	0.882531	0.6-1.3
genus Intestinimonas	cML-MA	16	0.363028	0.798311	0.49-1.3
genus Lachnoclostridium	IVW	13	0.47559	0.810318	0.45-1.44
genus Lachnoclostridium	MR Egger	13	0.315585	0.344669	0.05-2.51
genus Lachnoclostridium	Weighted median	13	0.696141	0.865781	0.42-1.78
genus Lachnoclostridium	Weighted mode	13	0.720643	0.842538	0.34-2.11
genus Lachnoclostridium	ML	13	0.436515	0.812904	0.48-1.37
genus Lachnoclostridium	cML-MA	13	0.538592	0.834369	0.47-1.49
genus Lachnospiraceae FCS020 group	IVW	12	0.81588	0.934108	0.53-1.66
genus Lachnospiraceae FCS020 group	MR Egger	12	0.34475	0.464061	0.1-2.12
genus Lachnospiraceae FCS020 group	Weighted median	12	0.6747	0.874179	0.47-1.64
genus Lachnospiraceae FCS020 group	Weighted mode	12	0.70258	0.833583	0.34-2.07
genus Lachnospiraceae FCS020 group	ML	12	0.774703	0.934471	0.59-1.49
genus Lachnospiraceae FCS020 group	cML-MA	12	0.664946	0.875189	0.48-1.6
genus Lachnospiraceae NC2004 group	IVW	9	0.344781	1.19653	0.82-1.74
genus Lachnospiraceae NC2004 group	MR Egger	9	0.309501	2.32795	0.51-10.56
genus Lachnospiraceae NC2004 group	Weighted median	9	0.619456	1.12907	0.7-1.82
genus Lachnospiraceae NC2004 group	Weighted mode	9	0.983665	0.992168	0.48-2.06
genus Lachnospiraceae NC2004 group	ML	9	0.337273	1.20247	0.83-1.75
genus Lachnospiraceae NC2004 group	cML-MA	9	0.361782	1.1951	0.81-1.75
genus Lachnospiraceae ND3007 group	IVW	3	0.906676	0.919253	0.22-3.76
genus Lachnospiraceae ND3007 group	MR Egger	3	0.459037	369739	0-1444702152754170
genus Lachnospiraceae ND3007 group	Weighted median	3	0.939839	0.944944	0.22-4.11
genus Lachnospiraceae ND3007 group	Weighted mode	3	0.994046	0.992192	0.16-6.15
genus Lachnospiraceae ND3007 group	ML	3	0.871928	0.914414	0.31-2.71
genus Lachnospiraceae ND3007 group	cML-MA	3	0.993026	0.994564	0.29-3.38
genus Lachnospiraceae NK4A136 group	IVW	15	0.986753	1.0034	0.67-1.5
genus Lachnospiraceae NK4A136 group	MR Egger	15	0.414495	1.41082	0.63-3.14
genus Lachnospiraceae NK4A136 group	Weighted median	15	0.641368	1.15152	0.64-2.08
genus Lachnospiraceae NK4A136 group	Weighted mode	15	0.730325	1.13672	0.56-2.32
genus Lachnospiraceae NK4A136 group	ML	15	0.986344	1.00355	0.67-1.51
genus Lachnospiraceae NK4A136 group	cML-MA	15	0.963852	0.990325	0.65-1.51
genus Lachnospiraceae UCG001	IVW	13	0.229144	1.36414	0.82-2.26
genus Lachnospiraceae UCG001	MR Egger	13	0.551251	2.04212	0.21-19.9
genus Lachnospiraceae UCG001	Weighted median	13	0.188647	1.45778	0.83-2.56
genus Lachnospiraceae UCG001	Weighted mode	13	0.387686	1.55568	0.59-4.09
genus Lachnospiraceae UCG001	ML	13	0.103598	1.38112	0.94-2.04
genus Lachnospiraceae UCG001	cML-MA	13	0.240142	1.35206	0.82-2.24
genus Lachnospiraceae UCG004	IVW	12	0.800601	0.93698	0.57-1.55
genus Lachnospiraceae UCG004	MR Egger	12	0.893815	1.16007	0.14-9.72
genus Lachnospiraceae UCG004	Weighted median	12	0.615879	0.836157	0.42-1.68
genus Lachnospiraceae UCG004	Weighted mode	12	0.731976	0.792376	0.22-2.9
genus Lachnospiraceae UCG004	ML	12	0.797594	0.934684	0.56-1.57
genus Lachnospiraceae UCG004	cML-MA	12	0.832919	0.943209	0.55-1.62
genus Lachnospiraceae UCG008	IVW	10	0.824089	0.960594	0.67-1.37
genus Lachnospiraceae UCG008	MR Egger	10	0.65475	0.653287	0.11-3.94
genus Lachnospiraceae UCG008	Weighted median	10	0.810423	0.94666	0.6-1.48
genus Lachnospiraceae UCG008	Weighted mode	10	0.725539	0.86485	0.39-1.9
genus Lachnospiraceae UCG008	ML	10	0.821276	0.959529	0.67-1.37
genus Lachnospiraceae UCG008	cML-MA	10	0.800018	0.953378	0.66-1.38
genus Lachnospiraceae UCG010	IVW	10	0.815519	0.910553	0.41-2
genus Lachnospiraceae UCG010	MR Egger	10	0.58827	0.485897	0.04-5.97
genus Lachnospiraceae UCG010	Weighted median	10	0.191935	0.588694	0.27-1.3
genus Lachnospiraceae UCG010	Weighted mode	10	0.27742	0.527674	0.18-1.56
genus Lachnospiraceae UCG010	ML	10	0.744647	0.911617	0.52-1.59
genus Lachnospiraceae UCG010	cML-MA	10	0.437329	0.73631	0.34-1.59
genus Lactobacillus	IVW	8	0.843043	1.03716	0.72-1.49
genus Lactobacillus	MR Egger	8	0.933804	0.959763	0.38-2.43
genus Lactobacillus	Weighted median	8	0.916858	1.02598	0.63-1.66
genus Lactobacillus	Weighted mode	8	0.931147	1.02846	0.56-1.9
genus Lactobacillus	ML	8	0.839931	1.03844	0.72-1.5
genus Lactobacillus	cML-MA	8	0.777235	1.05497	0.73-1.53
genus Lactococcus	IVW	9	0.848121	1.0306	0.76-1.4
genus Lactococcus	MR Egger	9	0.671672	0.731443	0.18-2.93
genus Lactococcus	Weighted median	9	0.9104	0.978375	0.67-1.43
genus Lactococcus	Weighted mode	9	0.717047	0.903651	0.53-1.53
genus Lactococcus	ML	9	0.847093	1.03098	0.76-1.41
genus Lactococcus	cML-MA	9	0.921576	1.0164	0.74-1.41
genus Marvinbryantia	IVW	10	0.45639	0.820272	0.49-1.38
genus Marvinbryantia	MR Egger	10	0.356179	0.353093	0.04-2.84
genus Marvinbryantia	Weighted median	10	0.738997	0.886304	0.44-1.8
genus Marvinbryantia	Weighted mode	10	0.661448	0.788278	0.28-2.21
genus Marvinbryantia	ML	10	0.455508	0.821911	0.49-1.38
genus Marvinbryantia	cML-MA	10	0.511316	0.831429	0.48-1.44
genus Methanobrevibacter	IVW	6	0.22339	0.792545	0.55-1.15
genus Methanobrevibacter	MR Egger	6	0.235327	0.369206	0.09-1.5
genus Methanobrevibacter	Weighted median	6	0.44579	0.823241	0.5-1.36
genus Methanobrevibacter	Weighted mode	6	0.553226	0.807636	0.42-1.56
genus Methanobrevibacter	ML	6	0.219986	0.787739	0.54-1.15
genus Methanobrevibacter	cML-MA	6	0.264084	0.778819	0.5-1.21
genus Odoribacter	IVW	7	0.743739	0.899823	0.48-1.69
genus Odoribacter	MR Egger	7	0.216245	4.12811	0.58-29.43
genus Odoribacter	Weighted median	7	0.532075	0.759462	0.32-1.8
genus Odoribacter	Weighted mode	7	0.439297	0.604622	0.18-1.99
genus Odoribacter	ML	7	0.736689	0.896363	0.47-1.7
genus Odoribacter	cML-MA	7	0.733665	0.887392	0.45-1.77
genus Olsenella	IVW	11	0.254458	1.16038	0.9-1.5
genus Olsenella	MR Egger	11	0.057409	2.57614	1.1-6.04
genus Olsenella	Weighted median	11	0.363972	1.18177	0.82-1.69
genus Olsenella	Weighted mode	11	0.150081	1.55176	0.89-2.7
genus Olsenella	ML	11	0.245774	1.16663	0.9-1.51
genus Olsenella	cML-MA	11	0.266468	1.17935	0.88-1.58
genus Oscillibacter	IVW	13	0.775809	0.949277	0.66-1.36
genus Oscillibacter	MR Egger	13	0.835722	1.16002	0.29-4.57
genus Oscillibacter	Weighted median	13	0.57093	0.874476	0.55-1.39
genus Oscillibacter	Weighted mode	13	0.597817	0.790966	0.34-1.85
genus Oscillibacter	ML	13	0.786452	0.951051	0.66-1.37
genus Oscillibacter	cML-MA	13	0.792084	0.950775	0.65-1.38
genus Oscillospira	IVW	8	0.985505	0.992754	0.45-2.18
genus Oscillospira	MR Egger	8	0.932009	0.850243	0.02-30.33
genus Oscillospira	Weighted median	8	0.606017	0.825486	0.4-1.71
genus Oscillospira	Weighted mode	8	0.724972	0.811777	0.27-2.48
genus Oscillospira	ML	8	0.978515	0.992857	0.59-1.67
genus Oscillospira	cML-MA	8	0.882538	0.948146	0.47-1.92
genus Oxalobacter	IVW	11	0.782934	1.0511	0.74-1.5
genus Oxalobacter	MR Egger	11	0.447895	1.97914	0.37-10.69
genus Oxalobacter	Weighted median	11	0.816413	0.955837	0.65-1.4
genus Oxalobacter	Weighted mode	11	0.926531	0.973956	0.56-1.68
genus Oxalobacter	ML	11	0.710254	1.0551	0.8-1.4
genus Oxalobacter	cML-MA	11	0.974352	1.00579	0.71-1.43
genus Parabacteroides	IVW	5	0.365465	0.650153	0.26-1.65
genus Parabacteroides	MR Egger	5	0.595157	6.47201	0.01-3115.83
genus Parabacteroides	Weighted median	5	0.192609	0.51067	0.19-1.4
genus Parabacteroides	Weighted mode	5	0.351812	0.497758	0.14-1.82
genus Parabacteroides	ML	5	0.272278	0.637317	0.29-1.42
genus Parabacteroides	cML-MA	5	0.337533	0.640077	0.26-1.59
genus Paraprevotella	IVW	13	0.717778	1.05832	0.78-1.44
genus Paraprevotella	MR Egger	13	0.625997	1.34494	0.42-4.28
genus Paraprevotella	Weighted median	13	0.865203	0.965055	0.64-1.46
genus Paraprevotella	Weighted mode	13	0.840662	0.931135	0.47-1.84
genus Paraprevotella	ML	13	0.713171	1.06043	0.78-1.45
genus Paraprevotella	cML-MA	13	0.835095	1.03711	0.74-1.46
genus Parasutterella	IVW	14	0.0658917	0.683675	0.46-1.03
genus Parasutterella	MR Egger	14	0.174479	0.420842	0.13-1.36
genus Parasutterella	Weighted median	14	0.534227	0.836741	0.48-1.47
genus Parasutterella	Weighted mode	14	0.973936	0.982563	0.35-2.77
genus Parasutterella	ML	14	0.048234	0.683139	0.47-1
genus Parasutterella	cML-MA	14	0.193178	0.719974	0.44-1.18
genus Peptococcus	IVW	12	0.283556	1.17416	0.88-1.57
genus Peptococcus	MR Egger	12	0.800058	0.860649	0.28-2.67
genus Peptococcus	Weighted median	12	0.681168	1.08946	0.72-1.64
genus Peptococcus	Weighted mode	12	0.952393	0.978374	0.49-1.97
genus Peptococcus	ML	12	0.283298	1.17821	0.87-1.59
genus Peptococcus	cML-MA	12	0.386821	1.16248	0.83-1.63
genus Phascolarctobacterium	IVW	8	0.483025	0.798374	0.43-1.5
genus Phascolarctobacterium	MR Egger	8	0.600239	2.45857	0.1-59.62
genus Phascolarctobacterium	Weighted median	8	0.984585	1.00749	0.47-2.15
genus Phascolarctobacterium	Weighted mode	8	0.587273	1.32957	0.5-3.55
genus Phascolarctobacterium	ML	8	0.377572	0.786307	0.46-1.34
genus Phascolarctobacterium	cML-MA	8	0.518726	0.822499	0.45-1.49
genus Prevotella7	IVW	11	0.655338	1.08404	0.76-1.54
genus Prevotella7	MR Egger	11	0.970448	1.04296	0.12-9.08
genus Prevotella7	Weighted median	11	0.965586	1.00843	0.69-1.48
genus Prevotella7	Weighted mode	11	0.955365	1.01818	0.55-1.88
genus Prevotella7	ML	11	0.539864	1.08881	0.83-1.43
genus Prevotella7	cML-MA	11	0.534442	1.11519	0.79-1.57
genus Prevotella9	IVW	15	0.824769	0.962688	0.69-1.35
genus Prevotella9	MR Egger	15	0.499094	1.41516	0.53-3.77
genus Prevotella9	Weighted median	15	0.779141	1.0679	0.67-1.69
genus Prevotella9	Weighted mode	15	0.597462	1.18341	0.64-2.18
genus Prevotella9	ML	15	0.822369	0.961499	0.68-1.35
genus Prevotella9	cML-MA	15	0.915804	0.978913	0.66-1.45
genus Rikenellaceae RC9 gut group	IVW	11	0.631556	1.06358	0.83-1.37
genus Rikenellaceae RC9 gut group	MR Egger	11	0.964214	1.03762	0.22-4.98
genus Rikenellaceae RC9 gut group	Weighted median	11	0.828666	0.960634	0.67-1.38
genus Rikenellaceae RC9 gut group	Weighted mode	11	0.628558	0.876263	0.52-1.47
genus Rikenellaceae RC9 gut group	ML	11	0.622833	1.06659	0.82-1.38
genus Rikenellaceae RC9 gut group	cML-MA	11	0.691144	1.05767	0.8-1.39
genus Romboutsia	IVW	13	0.60618	0.887698	0.56-1.4
genus Romboutsia	MR Egger	13	0.530557	0.646775	0.17-2.42
genus Romboutsia	Weighted median	13	0.951877	0.980245	0.51-1.87
genus Romboutsia	Weighted mode	13	0.472808	1.53042	0.5-4.72
genus Romboutsia	ML	13	0.618742	0.888935	0.56-1.41
genus Romboutsia	cML-MA	13	0.598302	0.871264	0.52-1.45
genus Roseburia	IVW	12	0.920374	0.970649	0.54-1.74
genus Roseburia	MR Egger	12	0.909031	0.896346	0.14-5.59
genus Roseburia	Weighted median	12	0.842229	0.926713	0.44-1.96
genus Roseburia	Weighted mode	12	0.385707	0.559515	0.16-1.97
genus Roseburia	ML	12	0.912744	0.969789	0.56-1.68
genus Roseburia	cML-MA	12	0.96514	1.01314	0.56-1.82
genus Ruminiclostridium5	IVW	11	0.840177	1.07718	0.52-2.22
genus Ruminiclostridium5	MR Egger	11	0.301566	0.190554	0.01-3.7
genus Ruminiclostridium5	Weighted median	11	0.759454	0.878428	0.38-2.01
genus Ruminiclostridium5	Weighted mode	11	0.455137	0.560501	0.13-2.41
genus Ruminiclostridium5	ML	11	0.783303	1.08454	0.61-1.93
genus Ruminiclostridium5	cML-MA	11	0.793584	1.09101	0.57-2.1
genus Ruminiclostridium6	IVW	16	0.331568	1.22598	0.81-1.85
genus Ruminiclostridium6	MR Egger	16	0.716377	0.818635	0.28-2.36
genus Ruminiclostridium6	Weighted median	16	0.925971	0.972795	0.54-1.74
genus Ruminiclostridium6	Weighted mode	16	0.894754	0.952788	0.47-1.93
genus Ruminiclostridium6	ML	16	0.321185	1.23755	0.81-1.89
genus Ruminiclostridium6	cML-MA	16	0.53522	1.16928	0.71-1.92
genus Ruminiclostridium9	IVW	9	0.506305	0.756361	0.33-1.72
genus Ruminiclostridium9	MR Egger	9	0.416472	5.13984	0.13-211.21
genus Ruminiclostridium9	Weighted median	9	0.0914307	0.429307	0.16-1.15
genus Ruminiclostridium9	Weighted mode	9	0.268984	0.361956	0.07-1.94
genus Ruminiclostridium9	ML	9	0.409358	0.756574	0.39-1.47
genus Ruminiclostridium9	cML-MA	9	0.453023	0.723342	0.31-1.69
genus Ruminococcaceae NK4A214 group	IVW	13	0.627233	1.12385	0.7-1.8
genus Ruminococcaceae NK4A214 group	MR Egger	13	0.274828	0.401936	0.08-1.9
genus Ruminococcaceae NK4A214 group	Weighted median	13	0.997192	0.998859	0.53-1.89
genus Ruminococcaceae NK4A214 group	Weighted mode	13	0.505324	1.46827	0.49-4.39
genus Ruminococcaceae NK4A214 group	ML	13	0.622514	1.12861	0.7-1.83
genus Ruminococcaceae NK4A214 group	cML-MA	13	0.680582	1.12033	0.65-1.92
genus Ruminococcaceae UCG002	IVW	21	0.672409	1.0838	0.75-1.57
genus Ruminococcaceae UCG002	MR Egger	21	0.718285	1.205	0.44-3.27
genus Ruminococcaceae UCG002	Weighted median	21	0.839416	1.05742	0.62-1.81
genus Ruminococcaceae UCG002	Weighted mode	21	0.565424	0.764572	0.31-1.88
genus Ruminococcaceae UCG002	ML	21	0.651557	1.08934	0.75-1.58
genus Ruminococcaceae UCG002	cML-MA	21	0.759308	1.07822	0.67-1.75
genus Ruminococcaceae UCG003	IVW	12	0.332528	1.34494	0.74-2.45
genus Ruminococcaceae UCG003	MR Egger	12	0.529538	1.97423	0.25-15.29
genus Ruminococcaceae UCG003	Weighted median	12	0.63393	1.17886	0.6-2.32
genus Ruminococcaceae UCG003	Weighted mode	12	0.864471	1.10217	0.37-3.28
genus Ruminococcaceae UCG003	ML	12	0.201874	1.35988	0.85-2.18
genus Ruminococcaceae UCG003	cML-MA	12	0.402469	1.28682	0.71-2.32
genus Ruminococcaceae UCG004	IVW	11	0.821684	1.04875	0.69-1.59
genus Ruminococcaceae UCG004	MR Egger	11	0.328121	3.3537	0.34-33.24
genus Ruminococcaceae UCG004	Weighted median	11	0.831113	0.937498	0.52-1.7
genus Ruminococcaceae UCG004	Weighted mode	11	0.590399	0.755503	0.28-2.03
genus Ruminococcaceae UCG004	ML	11	0.816703	1.05125	0.69-1.6
genus Ruminococcaceae UCG004	cML-MA	11	0.925856	1.02145	0.65-1.6
genus Ruminococcaceae UCG005	IVW	14	0.730171	0.890127	0.46-1.72
genus Ruminococcaceae UCG005	MR Egger	14	0.544862	0.554265	0.09-3.55
genus Ruminococcaceae UCG005	Weighted median	14	0.663907	0.865401	0.45-1.66
genus Ruminococcaceae UCG005	Weighted mode	14	0.62795	0.802822	0.34-1.91
genus Ruminococcaceae UCG005	ML	14	0.582267	0.883061	0.57-1.38
genus Ruminococcaceae UCG005	cML-MA	14	0.564815	0.826591	0.43-1.58
genus Ruminococcaceae UCG009	IVW	11	0.320992	1.21099	0.83-1.77
genus Ruminococcaceae UCG009	MR Egger	11	0.549988	1.61859	0.35-7.4
genus Ruminococcaceae UCG009	Weighted median	11	0.0966746	1.5326	0.93-2.54
genus Ruminococcaceae UCG009	Weighted mode	11	0.17439	1.94951	0.8-4.77
genus Ruminococcaceae UCG009	ML	11	0.285265	1.22245	0.85-1.77
genus Ruminococcaceae UCG009	cML-MA	11	0.361063	1.20439	0.81-1.8
genus Ruminococcaceae UCG010	IVW	6	0.699306	1.1254	0.62-2.05
genus Ruminococcaceae UCG010	MR Egger	6	0.936022	0.930753	0.18-4.83
genus Ruminococcaceae UCG010	Weighted median	6	0.998604	1.00065	0.48-2.08
genus Ruminococcaceae UCG010	Weighted mode	6	0.985372	0.991232	0.4-2.43
genus Ruminococcaceae UCG010	ML	6	0.698444	1.12663	0.62-2.06
genus Ruminococcaceae UCG010	cML-MA	6	0.667596	1.14699	0.61-2.14
genus Ruminococcaceae UCG011	IVW	8	0.222869	0.805825	0.57-1.14
genus Ruminococcaceae UCG011	MR Egger	8	0.343633	0.392987	0.07-2.33
genus Ruminococcaceae UCG011	Weighted median	8	0.563921	0.879674	0.57-1.36
genus Ruminococcaceae UCG011	Weighted mode	8	0.919001	0.96367	0.48-1.92
genus Ruminococcaceae UCG011	ML	8	0.136633	0.797824	0.59-1.07
genus Ruminococcaceae UCG011	cML-MA	8	0.213716	0.806697	0.57-1.13
genus Ruminococcaceae UCG013	IVW	11	0.435474	1.33331	0.65-2.75
genus Ruminococcaceae UCG013	MR Egger	11	0.41185	0.410938	0.05-3.12
genus Ruminococcaceae UCG013	Weighted median	11	0.758807	0.893279	0.43-1.84
genus Ruminococcaceae UCG013	Weighted mode	11	0.597966	0.77001	0.3-1.97
genus Ruminococcaceae UCG013	ML	11	0.270073	1.35359	0.79-2.32
genus Ruminococcaceae UCG013	cML-MA	11	0.812438	1.08456	0.55-2.12
genus Ruminococcaceae UCG014	IVW	11	0.700842	0.914924	0.58-1.44
genus Ruminococcaceae UCG014	MR Egger	11	0.329638	0.567758	0.19-1.67
genus Ruminococcaceae UCG014	Weighted median	11	0.562955	0.834068	0.45-1.54
genus Ruminococcaceae UCG014	Weighted mode	11	0.593012	0.814553	0.39-1.69
genus Ruminococcaceae UCG014	ML	11	0.697239	0.912859	0.58-1.45
genus Ruminococcaceae UCG014	cML-MA	11	0.708571	0.908305	0.55-1.5
genus Ruminococcus1	IVW	10	0.950628	1.01642	0.61-1.7
genus Ruminococcus1	MR Egger	10	0.654799	1.38553	0.35-5.49
genus Ruminococcus1	Weighted median	10	0.90282	1.04512	0.51-2.12
genus Ruminococcus1	Weighted mode	10	0.435292	1.52182	0.56-4.17
genus Ruminococcus1	ML	10	0.949533	1.01706	0.6-1.72
genus Ruminococcus1	cML-MA	10	0.993212	0.997513	0.56-1.77
genus Ruminococcus2	IVW	15	0.444479	0.857557	0.58-1.27
genus Ruminococcus2	MR Egger	15	0.469846	0.697911	0.27-1.8
genus Ruminococcus2	Weighted median	15	0.7968	0.933183	0.55-1.58
genus Ruminococcus2	Weighted mode	15	0.962494	0.983405	0.5-1.95
genus Ruminococcus2	ML	15	0.452982	0.858745	0.58-1.28
genus Ruminococcus2	cML-MA	15	0.524163	0.864106	0.55-1.35
genus Ruminococcus gauvreauii group	IVW	12	0.0631781	0.647317	0.41-1.02
genus Ruminococcus gauvreauii group	MR Egger	12	0.175993	0.2441	0.04-1.63
genus Ruminococcus gauvreauii group	Weighted median	12	0.134349	0.631944	0.35-1.15
genus Ruminococcus gauvreauii group	Weighted mode	12	0.238519	0.529008	0.19-1.44
genus Ruminococcus gauvreauii group	ML	12	0.0708797	0.651471	0.41-1.04
genus Ruminococcus gauvreauii group	cML-MA	12	0.106045	0.64667	0.38-1.1
genus Ruminococcus gnavus group	IVW	11	0.437452	0.874899	0.62-1.23
genus Ruminococcus gnavus group	MR Egger	11	0.661983	1.45098	0.29-7.29
genus Ruminococcus gnavus group	Weighted median	11	0.316858	0.791572	0.5-1.25
genus Ruminococcus gnavus group	Weighted mode	11	0.214772	0.616926	0.3-1.26
genus Ruminococcus gnavus group	ML	11	0.436242	0.872045	0.62-1.23
genus Ruminococcus gnavus group	cML-MA	11	0.420416	0.850653	0.57-1.26
[truncated: 675 more rows]

## Sheet: Table S4
Table S4 Instrumental variables used in MR analysis of the causal association between gut microbiota and ITP
[truncated: 2,996 more rows]

[truncated: 11 more sheets: Table S5, Table S6, Table S7, Table S8, Table S9, Table S10, Table S11, Table S12, Table S13, Table S14, Table S15]
